# Supplementary material for: Reviving Forgotten Foods: From Traditional Knowledge to Innovative and Safe Mediterranean Food Design
Source: Foods. 2026 Jan 2;15(1):150. doi: 10.3390/foods15010150 (PMC12785694; doi:10.3390/foods15010150)
Supplement: Supplementary file 1 [file foods-15-00150-s001.zip]

Archive with 3 entries (3 files):
- Table S1.xlsx
- Table S2.xlsx
- Tables S3_S4.xlsx
