# Supplementary material for: Reviving Forgotten Foods: From Traditional Knowledge to Innovative and Safe Mediterranean Food Design
Source: Foods. 2026 Jan 2;15(1):150. doi: 10.3390/foods15010150 (PMC12785694; doi:10.3390/foods15010150)
Supplement: Supplementary file 1 [file foods-15-00150-s001.zip › Table S1.xlsx]

## Sheet: Sheet1
Table S1: The details regarding the specific search strategies: the search terms, keywords and search engines employed for each genus or family.
	Each tab contains search strategies for each of the five targeted taxa.

## Sheet: Pinus
Fam. Pinaceae
Search engine	Key words
SCOPUS	pine OR pinus OR pinaceae AND cone AND food OR edible AND use OR traditional OR knowledge
	pine OR pinus OR pinaceae AND cone AND food OR edible AND use OR traditional
	pine OR pinus OR pinaceae AND cone AND food OR edible AND ethnobotany
	edible AND pinaceae
	ethnobotany AND food AND pinaceae
	ethnobotany OR traditional AND food AND pinaceae
	ethnobotany OR traditional AND food AND pinus
	ethnobotany OR traditional AND food AND abies
	ethnobotany OR traditional AND food AND cedrus
	ethnobotany OR traditional AND food AND tsuga
	ethnobotany OR traditional AND food AND pseudotsuga
	ethnobotany OR traditional AND food AND larix
	ethnobotany OR traditional AND food AND picea
	culinary AND pinaceae
	edible AND pinaceae AND traditional
PUBMED	pine AND cone AND food AND use
	pine AND cone AND edible AND use
	pine AND cone AND edible AND traditional
	pinaceae AND food AND ethnobotany
	edible AND pinaceae AND use
	ethnobotany OR traditional AND food AND pinaceae
WEB OF SCIENCE	ethnobotany AND food AND pinaceae AND cone
	ethnobotany AND food AND pinaceae
	ethnobotany AND food AND pinus
	ethnobotany AND food AND pinus AND cone
	ethnobotany AND food AND abies
	ethnobotany AND food AND abies AND cone
	ethnobotany AND food AND cedrus
	ethnobotany AND food AND cedrus AND cone
	ethnobotany AND food AND tsuga
	ethnobotany AND food AND tsuga AND cone
	ethnobotany AND food AND pseudotsuga
	ethnobotany AND food AND pseudotsuga AND cone
	ethnobotany AND food AND larix
	ethnobotany AND food AND larix AND cone
	ethnobotany AND food AND picea
	ethnobotany AND food AND picea AND cone
GOOGLE SCHOLAR (revised first 20 pages)	ethnobotany OR traditional AND food AND pinaceae
	ethnobotany OR traditional AND food AND pinaceae AND cone
	ethnobotany AND food AND pinaceae AND cone
	ethnobotany AND food AND pinus
	ethnobotany AND food AND abies
	ethnobotany AND food AND cedrus
	ethnobotany AND food AND tsuga
	ethnobotany AND food AND pseudotsuga
	ethnobotany AND food AND larix
	ethnobotany AND food AND picea
	ethnobotany AND food AND pinus AND cone
	ethnobotany AND food AND abies AND cone
	ethnobotany AND food AND cedrus AND cone
	ethnobotany AND food AND tsuga AND cone
	ethnobotany AND food AND pseudotsuga AND cone
	ethnobotany AND food AND larix AND cone
	ethnobotany AND food AND picea AND cone
GOOGLE SCHOLAR (in french language)	ethnobotanique AND alimentaire AND Pinus OR pin AND pomme OR cône
GOOGLE SCHOLAR (in italian language)	etnobotanica AND alimentare OR commestibile AND Pinus OR pino AND pigna
GOOGLE SCHOLAR (in portugese language)	etnobotânica AND alimento AND Pinus OR pinheiro AND abacaxi
GOOGLE SCHOLAR (in spanish (castellano) language)	etnobotanica AND comestible OR alimentario AND Pinus OR pino AND piña

## Sheet: Arbutus
Genus Arbutus
Search engine	Key words
SCOPUS	arbutus OR “strawberry tree” AND fruit AND food OR edible AND use OR traditional OR knowledge
	arbutus AND fruit AND food OR edible AND use OR traditional OR knowledge
	arbutus AND fruit AND food OR edible AND use OR traditional
	arbutus OR strawberrytree AND fruit AND food OR edible AND ethnobotany
	arbutus AND food OR edible AND ethnobotan*
	ethnobotan* AND food AND arbutus
	ethnobotan* OR traditional AND food AND arbutus
	culinary AND arbutus
	edible AND arbutus AND traditional
	edible AND arbutus
	arbutus AND traditional AND use AND ethnobotan* AND nutrition*
	arbutus OR "Strawberry tree" AND ethnobotan* OR "traditional knowledge"
SCI FINDER	ethnobotanical wild edible arbutus
	traditional knowledge edible use of arbutus
WEB OF SCIENCE	ethnobotan* AND food OR edible AND arbutus OR “Strawberry tree” AND fruit
	ethnobotan* OR "traditional knowledge" OR indigenous OR traditional OR knowledge AND food OR edible AND arbutus OR "Strawberry tree"
	ethnobotany AND food OR edible AND arbutus
	ethnobotany AND food OR edible AND arbutus unedo
	ethnobotany AND food OR edible AND arbutus AND fruit
	ethnobotan* OR "traditional knowledge" OR indigenous OR traditional OR knowledge AND food OR “wild edible”
	ethnobotan* OR "traditional knowledge" OR indigenous OR traditional OR knowledge AND food OR “wild edible” AND GREECE OR ITALY OR TURKEY OR MOROCCO OR ALGERIA OR FRANCE OR SPAIN OR CROATIA OR BOSNIA OR TUNISIA OR LIBYA OR EGYPT OR ISRAEL OR LEBANON OR PALESTINE OR SYRIA
GOOGLE SCHOLAR (revised first 20 pages)	arbutus OR “strawberry tree” AND fruit AND food OR edible AND use OR traditional OR knowledge
	ethnobotany OR traditional AND food OR edible AND arbutus
	ethnobotany OR traditional AND food OR edible AND arbutus AND fruit (resultats més acurats)
	arbutus OR strawberry tree AND fruit AND food OR edible AND use OR traditional
	arbutus OR strawberry tree AND fruit AND food OR edible AND ethnobotany edible
	ethnobotany AND food AND arbutus
	ethnobotany OR traditional AND food AND arbutus
	culinary AND arbutus
	edible AND arbutus AND traditional
GOOGLE SCHOLAR (in french language)	ethnobotanique AND alimentaire AND Arbutus OR arbousier AND fruit
GOOGLE SCHOLAR (in italian language)	etnobotanica AND alimentare OR commestibile AND Arbutus OR corbezzolo AND frutta
GOOGLE SCHOLAR (in portugese language)	etnobotânica AND alimento AND Arbutus OR medronho AND fruta
GOOGLE SCHOLAR (in spanish (castellano) language)	etnobotanica AND comestible OR alimentario AND Arbutus OR madroño AND fruto

## Sheet: Rosa
Genus Rosa
Search engine	Key words
SCOPUS	rosa OR “wild rose” OR “dog rose” AND fruit AND food OR edible AND use OR traditional OR knowledge
	rosa AND fruit AND food OR edible AND use OR traditional OR knowledge
	rosa AND fruit AND food OR edible AND use OR traditional
	rosa OR “wild rose” OR “dog rose” AND fruit AND food OR edible AND ethnobotany
	rosa AND food OR edible AND ethnobotan*
	ethnobotan* AND food AND rosa
	ethnobotan* OR traditional AND food AND rosa
	culinary AND rosa
	edible AND rosa AND traditional
	“wild edible” AND rosa
	rosa AND traditional AND use AND ethnobotan* AND nutrition*
	Rosa OR “wild rose” OR “dog rose” AND ethnobotan* OR "traditional knowledge"
SCI FINDER	ethnobotan* AND edible AND rosa
	traditional knowledge OR ethnobotan*AND edible AND rosa
WEB OF SCIENCE	ethnobotan* AND food OR edible AND rosa “wild rose” OR “dog rose”
	ethnobotan* OR "traditional knowledge" OR indigenous OR traditional OR knowledge AND food OR edible AND rosa “wild rose” OR “dog rose”
	ethnobotan* OR "traditional knowledge" OR indigenous OR traditional OR knowledge AND food OR “wild edible”
GOOGLE SCHOLAR (revised first 20 pages)	“wild rose” OR “dog rose” AND fruit AND food OR edible AND use OR traditional OR knowledge
	ethnobotany OR traditional AND food OR edible AND rosa
	ethnobotany OR traditional AND food OR edible AND rosa AND fruit
	rosa OR “wild rose” OR “dog rose” AND fruit AND food OR edible AND use OR traditional
	rosa OR “wild rose” OR “dog rose” AND fruit AND food OR edible AND ethnobotany edible
	ethnobotany OR traditional AND food AND rosa
	culinary AND rosa
	edible AND rosa AND traditional
GOOGLE SCHOLAR (in french language)	ethnobotanique AND alimentaire AND rosa OR rosier des chiens
GOOGLE SCHOLAR (in italian language)	etnobotanica AND alimentare OR commestibile AND rosa OR rosa di macchia
GOOGLE SCHOLAR (in portugese language)	etnobotânica AND alimento AND rosa OR roseira-silvestre
GOOGLE SCHOLAR (in spanish (castellano) language)	etnobotanica AND comestible OR alimentario AND rosa OR escaramujo

## Sheet: Prunus
Genus Prunus - only wild and shruby species were included (see the list of species below)
Search engine	Key words
SCOPUS	“prunus spinosa” OR “Sloe” OR “Blackthorn” AND fruit AND food OR edible AND use OR traditional OR knowledge
	prunus spinosa” AND fruit AND food OR edible AND use OR traditional OR knowledge
	“prunus spinosa” AND fruit AND food OR edible AND use OR traditional
	“prunus spinosa” OR sloe OR blackthorn AND fruit AND food OR edible AND ethnobotany
	“prunus spinosa” AND food OR edible AND ethnobotan*
	ethnobotan* AND food AND “prunus spinosa”
	ethnobotan* OR traditional AND food AND “prunus spinosa”
	culinary AND “prunus spinosa”
	edible AND “prunus spinosa” AND traditional
	edible AND “prunus spinosa”
	“prunus spinosa” AND traditional AND use AND ethnobotan* AND nutrition*
	“prunus spinosa” OR "Sloe" OR “Blackthorn” AND ethnobotan* OR "traditional knowledge"
SCI FINDER	ethnobotanic* “wild edible” “prunus spinosa”
	traditional knowledge AND edible use AND *prunus spinosa*
	“prunus spinosa” OR "Sloe" OR “Blackthorn” AND ethnobotan* OR "traditional knowledge"
WEB OF SCIENCE	ethnobotan* AND food OR edible AND “prunus spinosa” OR "Sloe" OR “Blackthorn” AND fruit
	ethnobotan* OR "traditional knowledge" OR indigenous OR traditional OR knowledge AND food OR edible AND “prunus spinosa” OR "Sloe" OR “Blackthorn”
	ethnobotany AND food OR edible AND prunus spinosa
	ethnobotan* AND “wild edible” AND prunus
	ethnobotany AND food OR edible AND prunus spinosa AND fruit
	ethnobotan* OR "traditional knowledge" OR indigenous OR traditional OR knowledge AND food OR “wild edible”
GOOGLE SCHOLAR (revised first 20 pages)	“prunus spinosa” OR “Sloe” OR “Blackthorn” AND fruit AND food OR edible AND use OR traditional OR knowledge
	ethnobotany OR traditional AND food OR edible AND “prunus spinosa”
	ethnobotany OR traditional AND food OR edible AND “prunus spinosa” AND fruit (resultats més acurats)
	“prunus spinosa” OR “sloe” OR “blackthorn”AND fruit AND food OR edible AND use OR traditional
	“prunus spinosa” OR “sloe” OR “blackthorn”AND fruit AND food OR edible AND ethnobotany edible
	ethnobotany AND food AND “prunus spinosa”
	culinary AND “prunus spinosa”
	edible AND “prunus spinosa” AND traditional
	ethnobotany OR traditional AND food OR edible AND prunus
GOOGLE SCHOLAR (in french language)	ethnobotanique AND alimentaire AND prunus spinosa OR prunellier OR prunus AND fruit
GOOGLE SCHOLAR (in italian language)	etnobotanica AND alimentare OR commestibile AND prunus spinosa OR prugnolo selvatico OR prunus AND frutta
GOOGLE SCHOLAR (in portugese language)	etnobotânica AND alimento AND prunus spinosa OR abrunheiro OR prunus AND fruta
GOOGLE SCHOLAR (in spanish (castellano) language)	etnobotanica AND comestible OR alimentario AND Prunus spinosa OR endrino OR prunus AND fruto
Since the genus Prunus includes many different species, we decided to filter for those that are wild and grow as shrubs. To do so, we used the Plants For A Future database (https://pfaf.org/user/), and also considered other species not included in this database but which appeared during the search and met the criteria of being shrubs and wild (marked with an *).
​​Prunus andersonii
Prunus angustifolia watsonii
Prunus apetala
Prunus arabica
Prunus besseyi
Prunus bifrons
Prunus canescens
Prunus cocomilia
Prunus cortapico
Prunus dielsiana
Prunus fasciculata
Prunus fenzliana
Prunus fruticosa
Prunus glandulosa
Prunus gracilis
Prunus humilis
Prunus ilicifolia
Prunus incana
Prunus incisa
Prunus japonica
Prunus kansuensis
Prunus korshinskyi
Prunus laurocerasus
Prunus lusitanica
Prunus maritima
Prunus microcarpa
Prunus nipponica
Prunus pedunculata
Prunus prostrata
Prunus pumila
Prunus rivularis
Prunus sibirica
Prunus spinosa
Prunus tangutica
Prunus tenella
Prunus tomentosa
Prunus triloba
Prunus undulata
Prunus ursina
Prunus ussuriensis
Prunus virginiana
Prunus jacquemontii*
Prunus fremontii*

## Sheet: Quercus
Genus Quercus
Search engine	Key words
SCOPUS	quercus OR oak AND fruit AND food OR edible AND use OR traditional OR knowledge
	quercus AND fruit AND food OR edible AND use OR traditional OR knowledge
	quercus AND fruit AND food OR edible AND use OR traditional
	quercus OR oak OR acorn AND fruit AND food OR edible AND ethnobotany
	quercus AND food OR edible AND ethnobotan*
	ethnobotan* AND food AND quercus
	ethnobotan* OR traditional AND food AND quercus
	culinary AND quercus
	edible AND quercus AND traditional
	“wild edible” AND quercus
	quercus AND traditional AND use AND ethnobotan* AND nutrition*
	quercus OR oak AND ethnobotan* OR "traditional knowledge"
SCI FINDER	ethnobotan* AND wild edible AND quercus
	traditional knowledge OR ethnobotan*AND edible use of quercus
WEB OF SCIENCE	ethnobotan* AND food OR edible AND quercus OR oak OR acorn
	ethnobotan* OR "traditional knowledge" OR indigenous OR traditional OR knowledge AND food OR edible AND quercus OR oak
	ethnobotan* OR "traditional knowledge" OR indigenous OR traditional OR knowledge AND food OR “wild edible”
GOOGLE SCHOLAR (revised first 20 pages)	quercus OR oak AND fruit AND food OR edible AND use OR traditional OR knowledge
	ethnobotany OR traditional AND food OR edible AND quercus
	ethnobotany OR traditional AND food OR edible AND quercus AND fruit
	quercus OR oak AND fruit AND food OR edible AND use OR traditional
	quercus OR oak AND fruit AND food OR edible AND ethnobotany edible
	ethnobotany AND food AND quercus
	ethnobotany OR traditional AND food AND quercus
	culinary AND quercus
	edible AND quercus AND traditional
GOOGLE SCHOLAR (in french language)	ethnobotanique AND alimentaire AND quercus OR chêne
GOOGLE SCHOLAR (in italian language)	etnobotanica AND alimentare OR commestibile AND quercus OR quercia
GOOGLE SCHOLAR (in portugese language)	etnobotânica AND alimento AND quercus OR carvalho
GOOGLE SCHOLAR (in spanish (castellano) language)	etnobotanica AND comestible OR alimentario AND quercus OR encina
