# Supplementary material for: Reviving Forgotten Foods: From Traditional Knowledge to Innovative and Safe Mediterranean Food Design
Source: Foods. 2026 Jan 2;15(1):150. doi: 10.3390/foods15010150 (PMC12785694; doi:10.3390/foods15010150)
Supplement: Supplementary file 1 [file foods-15-00150-s001.zip › Table S2.xlsx]

## Sheet: Table_S2
Table S2: Results for the literature search for each taxa consulted.
Taxon	Original Taxonomic name	Corrected Taxonomic names (POWO)	Country	Region	Alimentary use	Alimentary use category	Toxicity and precaucion	Database	Regional ethnobotanical inventory	Reference
Arbutus spp.	Arbutus arizonica	Arbutus arizonica	USA	N America	Raw	Raw		Plants for a future
Arbutus spp.	Arbutus menziesii	Arbutus menziesii	USA	N America	Raw	Raw		Plants for a future
Arbutus spp.	Arbutus menziesii	Arbutus menziesii	USA	N America	Dried	Dried		Plants for a future
Arbutus spp.	Arbutus menziesii	Arbutus menziesii	USA	N America	Raw	Raw		Native American Ethnobotany
Arbutus spp.	Arbutus menziesii	Arbutus menziesii	USA	N America	Dried	Dried		Native American Ethnobotany
Arbutus spp.	Arbutus menziesii	Arbutus menziesii	USA	N America	Dried	Dried		Native American Ethnobotany
Arbutus spp.	Arbutus menziesii	Arbutus menziesii	USA	N America	Soft drink	Non-alcoholic beverage		Native American Ethnobotany
Arbutus spp.	Arbutus menziesii	Arbutus menziesii	USA	N America	Dried	Dried		Native American Ethnobotany
Arbutus spp.	Arbutus menziesii	Arbutus menziesii	USA	N America	Raw	Raw		Native American Ethnobotany
Arbutus spp.	Arbutus menziesii	Arbutus menziesii	USA	N America	Raw	Raw		Native American Ethnobotany
Arbutus spp.	Arbutus menziesii	Arbutus menziesii	USA	N America	Roasted	Cooked		Native American Ethnobotany
Arbutus spp.	Arbutus menziesii	Arbutus menziesii	USA	N America	Dried	Dried		Native American Ethnobotany
Arbutus spp.	Arbutus menziesii	Arbutus menziesii	USA	N America	Raw	Raw		Native American Ethnobotany
Arbutus spp.	Arbutus menziesii	Arbutus menziesii	USA	N America	Raw	Raw		Native American Ethnobotany
Arbutus spp.	Arbutus menziesii	Arbutus menziesii	USA	N America	Toasted	Cooked		Native American Ethnobotany
Arbutus spp.	Arbutus menziesii	Arbutus menziesii	USA	N America	Dried	Dried				Schenck, S. M., & Gifford, E. W. (1952). Karok Ethnobotany. Anthropological Records, 13(6), 377-392. https://www.dotycoyote.com/pdfs/sources/schenck_karok_ethnobotony.pdf
Arbutus spp.	Arbutus menziesii	Arbutus menziesii	USA	N America	Toasted	Cooked				Baker, M. (1981). The ethnobotany of the Yurok, Tolowa, and Karok Indians of northwest California (Doctoral dissertation, Humboldt State University). https://www.researchgate.net/profile/Marc-Baker/publication/309901956_The_ethnobotany_of_the_Yurok_Tolowa_and_Karok_Indians_of_northwest_California/links/5825d58808aeebc4f8a1d903/The-ethnobotany-of-the-Yurok-Tolowa-and-Karok-Indians-of-northwest-Cal…
Arbutus spp.	Arbutus menziesii	Arbutus menziesii	USA	N America	Raw	Raw				Baker, M. (1981). The ethnobotany of the Yurok, Tolowa, and Karok Indians of northwest California (Doctoral dissertation, Humboldt State University). https://www.researchgate.net/profile/Marc-Baker/publication/309901956_The_ethnobotany_of_the_Yurok_Tolowa_and_Karok_Indians_of_northwest_California/links/5825d58808aeebc4f8a1d903/The-ethnobotany-of-the-Yurok-Tolowa-and-Karok-Indians-of-northwest-Cal…
Arbutus spp.	Arbutus unedo	Arbutus unedo	Turkey	W Asia	Raw	Raw				Dogan, Y., Baslar, S., Ay, G., & Mert, H. H. (2004). The Use of Wild Edible Plants in Western and Central Anatolia (Turkey). Economic Botany, 58(4), 684–690. https://doi.org/10.1663/0013-0001(2004)058%255B0684:TUOWEP%255D2.0.CO;2
Arbutus spp.	Arbutus unedo	Arbutus unedo	Turkey	W Asia	Raw	Raw				Ayaz, F. A., Kucukislamoglu, M., & Reunanen, M. (2000). Sugar, Non-volatile and Phenolic Acids Composition of Strawberry Tree (Arbutus unedo L. var.ellipsoidea ) Fruits. Journal of Food Composition and Analysis, 13 (2), 171–177. https://doi.org/10.1006/jfca.1999.0868
Arbutus spp.	Arbutus unedo	Arbutus unedo	Turkey	W Asia	Jam and preserves	Sweet preserves				Ayaz, F. A., Kucukislamoglu, M., & Reunanen, M. (2000). Sugar, Non-volatile and Phenolic Acids Composition of Strawberry Tree (Arbutus unedo L. var.ellipsoidea ) Fruits. Journal of Food Composition and Analysis, 13 (2), 171–177. https://doi.org/10.1006/jfca.1999.0868
Arbutus spp.	Arbutus unedo	Arbutus unedo	Turkey	W Asia	Jelly and gelatin	Sweet preserves				Ayaz, F. A., Kucukislamoglu, M., & Reunanen, M. (2000). Sugar, Non-volatile and Phenolic Acids Composition of Strawberry Tree (Arbutus unedo L. var.ellipsoidea ) Fruits. Journal of Food Composition and Analysis, 13 (2), 171–177. https://doi.org/10.1006/jfca.1999.0868
Arbutus spp.	Arbutus unedo	Arbutus unedo	Turkey	W Asia	Alcoholic beverage	Alcoholic beverage				Ayaz, F. A., Kucukislamoglu, M., & Reunanen, M. (2000). Sugar, Non-volatile and Phenolic Acids Composition of Strawberry Tree (Arbutus unedo L. var.ellipsoidea ) Fruits. Journal of Food Composition and Analysis, 13 (2), 171–177. https://doi.org/10.1006/jfca.1999.0868
Arbutus spp.	Arbutus unedo	Arbutus unedo	Turkey	W Asia	Alcoholic beverage	Alcoholic beverage				Ayaz, F. A., Kucukislamoglu, M., & Reunanen, M. (2000). Sugar, Non-volatile and Phenolic Acids Composition of Strawberry Tree (Arbutus unedo L. var.ellipsoidea ) Fruits. Journal of Food Composition and Analysis, 13 (2), 171–177. https://doi.org/10.1006/jfca.1999.0868
Arbutus spp.	Arbutus unedo	Arbutus unedo	Turkey	W Asia	Raw	Raw				Bulut, G. (2016). Medicinal and wild food plants of Marmara Island (Balikesir—Turkey). Acta Societatis Botanicorum Poloniae, 85(2), 3501. https://doi.org/10.5586/asbp.3501
Arbutus spp.	Arbutus unedo	Arbutus unedo	Turkey	W Asia	Jam and preserves	Sweet preserves				Bulut, G. (2016). Medicinal and wild food plants of Marmara Island (Balikesir—Turkey). Acta Societatis Botanicorum Poloniae, 85(2), 3501. https://doi.org/10.5586/asbp.3501
Arbutus spp.	Arbutus unedo	Arbutus unedo	Turkey	W Asia	Syrup	Sweet preserves				Bulut, G. (2016). Medicinal and wild food plants of Marmara Island (Balikesir—Turkey). Acta Societatis Botanicorum Poloniae, 85(2), 3501. https://doi.org/10.5586/asbp.3501
Arbutus spp.	Arbutus unedo	Arbutus unedo	Turkey	W Asia	Raw	Raw				Yalcin, O., Bassil, N. V., & Kafkas, N. E. (2022). Wild Edible Small Fruits in Turkey and their Fruit Characteristics. Proceedings of the Latvian Academy of Sciences. Section B. Natural, Exact, and Applied Sciences. 76 (4), 417-423. https://doi.org/10.2478/prolas-2022-0065
Arbutus spp.	Arbutus unedo	Arbutus unedo	Turkey	W Asia	Alcoholic beverage	Alcoholic beverage				Yalcin, O., Bassil, N. V., & Kafkas, N. E. (2022). Wild Edible Small Fruits in Turkey and their Fruit Characteristics. Proceedings of the Latvian Academy of Sciences. Section B. Natural, Exact, and Applied Sciences. 76 (4), 417-423. https://doi.org/10.2478/prolas-2022-0065
Arbutus spp.	Arbutus unedo	Arbutus unedo	Turkey	W Asia	Jam and preserves	Sweet preserves				Yalcin, O., Bassil, N. V., & Kafkas, N. E. (2022). Wild Edible Small Fruits in Turkey and their Fruit Characteristics. Proceedings of the Latvian Academy of Sciences. Section B. Natural, Exact, and Applied Sciences. 76 (4), 417-423. https://doi.org/10.2478/prolas-2022-0065
Arbutus spp.	Arbutus unedo	Arbutus unedo	Turkey	W Asia	Jelly and gelatin	Sweet preserves				Yalcin, O., Bassil, N. V., & Kafkas, N. E. (2022). Wild Edible Small Fruits in Turkey and their Fruit Characteristics. Proceedings of the Latvian Academy of Sciences. Section B. Natural, Exact, and Applied Sciences. 76 (4), 417-423. https://doi.org/10.2478/prolas-2022-0065
Arbutus spp.	Arbutus unedo	Arbutus unedo	Turkey	W Asia	Raw	Raw				Kizilarslan Hancer, C., Sevgi, E., Altinbasak, B. B., Cakir, E. A., & Akkaya, M. (2020). Traditional Knowledge of Wild Edible Plants of Biga (Canakkale), Turkey. Acta Societatis Botanicorum Poloniae, 89(1), 8914. https://doi.org/10.5586/asbp.8914
Arbutus spp.	Arbutus unedo	Arbutus unedo	Turkey	W Asia	Jam and preserves	Sweet preserves				Kizilarslan Hancer, C., Sevgi, E., Altinbasak, B. B., Cakir, E. A., & Akkaya, M. (2020). Traditional Knowledge of Wild Edible Plants of Biga (Canakkale), Turkey. Acta Societatis Botanicorum Poloniae, 89(1), 8914. https://doi.org/10.5586/asbp.8914
Arbutus spp.	Arbutus unedo	Arbutus unedo	Turkey	W Asia	Syrup	Sweet preserves				Kizilarslan Hancer, C., Sevgi, E., Altinbasak, B. B., Cakir, E. A., & Akkaya, M. (2020). Traditional Knowledge of Wild Edible Plants of Biga (Canakkale), Turkey. Acta Societatis Botanicorum Poloniae, 89(1), 8914. https://doi.org/10.5586/asbp.8914
Arbutus spp.	Arbutus unedo	Arbutus unedo	Turkey	W Asia	Raw	Raw				Ertuğ, F. (2004). Wild edible plants of the Bodrum Area (Muğla, Turkey). Turkish Journal of Botany, 28(1), 161–174. https://journals.tubitak.gov.tr/botany/vol28/iss1/16/
Arbutus spp.	Arbutus unedo	Arbutus unedo	Turkey	W Asia	Jam and preserves	Sweet preserves				Koçyiğit, M., & Özhatay, N. (2011). The wild edible and miscellaneous useful plants in Yalova province (northwest Turkey). Journal of Faculty of Pharmacy of Istanbul University, 40, 19–30. https://dergipark.org.tr/en/pub/iujfp/issue/564/5637
Arbutus spp.	Arbutus unedo	Arbutus unedo	Turkey	W Asia	Jam and preserves	Sweet preserves				Uysal, Ismet, Onar, Sinan, Karabacak, Ersin, & Çelik, Sezgin. (2010). Ethnobotanical aspects of Kapıdağ Peninsula (Turkey). Biological Diversity and Conservation, 3(3), 15–22. https://www.researchgate.net/publication/228506338_Ethnobotanical_aspects_of_Kapidag_Peninsula_Turkey
Arbutus spp.	Arbutus unedo	Arbutus unedo	Turkey	W Asia	Raw	Raw				Koyuncu, Onur, Yaylaci, Ömer, & Tokur, S. (2009). A study on Geyve (Sakarya) and its environs in terms of ethnobotanical aspects. OT Sistematik Botanik Dergisi, 16(1), 123–142. https://www.researchgate.net/publication/285076580_A_study_on_Geyve_Sakarya_and_its_environs_in_terms_of_ethnobotanical_aspects
Arbutus spp.	Arbutus unedo	Arbutus unedo	Turkey	W Asia	Raw	Raw				Gürdal, B., & Kültür, Ş. (2015). The edible and miscellaneous useful plants in Marmaris (Southwest Turkey). Journal of Faculty of Pharmacy of Istanbul University, 44(1), 69–78. https://dergipark.org.tr/en/pub/iujfp/issue/584/5866
Arbutus spp.	Arbutus unedo	Arbutus unedo	Turkey	W Asia	Jam and preserves	Sweet preserves				Gürdal, B., & Kültür, Ş. (2015). The edible and miscellaneous useful plants in Marmaris (Southwest Turkey). Journal of Faculty of Pharmacy of Istanbul University, 44(1), 69–78. https://dergipark.org.tr/en/pub/iujfp/issue/584/5866
Arbutus spp.	Arbutus unedo	Arbutus unedo	Turkey	W Asia	Raw	Raw				Doğan, Y., Uğulu, I., & Durkan, N. (2013). Wild edible plants sold in the local markets of Izmir, Turkey. Pakistan Journal of Botany, 45(S1), 177-184. https://hdl.handle.net/11499/28161
Arbutus spp.	Arbutus unedo	Arbutus unedo	Turkey	W Asia	Raw	Raw				Kızılarslan, Ç., & Özhatay, N. (2012). An ethnobotanical study of the useful and edible plants of İzmit. Marmara Pharmaceutical Journal, 16, 134–140. https://www.researchgate.net/publication/274466854_An_ethnobotanical_study_of_the_useful_and_edible_plants_of_Izmit
Arbutus spp.	Arbutus unedo	Arbutus unedo	Turkey	W Asia	Jam and preserves	Sweet preserves				Kızılarslan, Ç., & Özhatay, N. (2012). An ethnobotanical study of the useful and edible plants of İzmit. Marmara Pharmaceutical Journal, 16, 134–140. https://www.researchgate.net/publication/274466854_An_ethnobotanical_study_of_the_useful_and_edible_plants_of_Izmit
Arbutus spp.	Arbutus andrachne	Arbutus andrachne	Turkey	W Asia	Raw	Raw				Özdemir, E., & Kültür, Ş. (2017). Wild Edible Plants of Savaştepe District (Balıkesir, Turkey). Marmara Pharmaceutical Journal, 21(3), 578–589. https://doi.org/10.12991/marupj.319328
Arbutus spp.	Arbutus andrachne	Arbutus andrachne	Turkey	W Asia	Jam and preserves	Sweet preserves				Özdemir, E., & Kültür, Ş. (2017). Wild Edible Plants of Savaştepe District (Balıkesir, Turkey). Marmara Pharmaceutical Journal, 21(3), 578–589. https://doi.org/10.12991/marupj.319328
Arbutus spp.	Arbutus andrachne	Arbutus andrachne	Turkey	W Asia	Syrup	Sweet preserves				Özdemir, E., & Kültür, Ş. (2017). Wild Edible Plants of Savaştepe District (Balıkesir, Turkey). Marmara Pharmaceutical Journal, 21(3), 578–589. https://doi.org/10.12991/marupj.319328
Arbutus spp.	Arbutus andrachne	Arbutus andrachne	Turkey	W Asia	Raw	Raw				Özdemir, E., & Kültür, Ş. (2017). Wild Edible Plants of Savaştepe District (Balıkesir, Turkey). Marmara Pharmaceutical Journal, 21(3), 578–589. https://doi.org/10.12991/marupj.319328
Arbutus spp.	Arbutus unedo	Arbutus unedo	Turkey	W Asia	Raw	Raw				Kayabasi, N. P., Tumen, G., & Polat, R. (2018). Wild edible plants and their traditional use in the human nutrition in Manyas (Turkey). Indian Journal of Traditional Knowledge, 17(2), 299–306. http://op.niscpr.res.in/index.php/ijtk
Arbutus spp.	Arbutus unedo	Arbutus unedo	Turkey	W Asia	Stew or braised	Cooked				Kayabasi, N. P., Tumen, G., & Polat, R. (2018). Wild edible plants and their traditional use in the human nutrition in Manyas (Turkey). Indian Journal of Traditional Knowledge, 17(2), 299–306. http://op.niscpr.res.in/index.php/ijtk
Arbutus spp.	Arbutus andrachne	Arbutus andrachne	Turkey	W Asia	Raw	Raw				Nacakcı, F. M., & Dutkuner, İ. (2018). A study of ethnobotany in Kumluca (Antalya). Turkish Journal of Forestry, 19(2), 113–119. https://doi.org/10.18182/tjf.421970
Arbutus spp.	Arbutus unedo	Arbutus unedo	Spain	Europe	Raw	Raw		Etnobotànica dels Països Catalans
Arbutus spp.	Arbutus unedo	Arbutus unedo	Spain	Europe	Alcoholic beverage	Alcoholic beverage		Etnobotànica dels Països Catalans
Arbutus spp.	Arbutus unedo	Arbutus unedo	Spain	Europe	Boiled	Cooked		Etnobotànica dels Països Catalans
Arbutus spp.	Arbutus unedo	Arbutus unedo	Spain	Europe	Raw	Raw		Etnobotànica dels Països Catalans
Arbutus spp.	Arbutus unedo	Arbutus unedo	Spain	Europe	Jam and preserves	Sweet preserves		Etnobotànica dels Països Catalans
Arbutus spp.	Arbutus unedo	Arbutus unedo	Spain	Europe	Alcoholic beverage	Alcoholic beverage		Etnobotànica dels Països Catalans
Arbutus spp.	Arbutus unedo	Arbutus unedo	Spain	Europe	Raw	Raw		Etnobotànica dels Països Catalans
Arbutus spp.	Arbutus unedo	Arbutus unedo	Spain	Europe	Jam and preserves	Sweet preserves		Etnobotànica dels Països Catalans
Arbutus spp.	Arbutus unedo	Arbutus unedo	Spain	Europe	Jam and preserves	Sweet preserves		Etnobotànica dels Països Catalans
Arbutus spp.	Arbutus unedo	Arbutus unedo	Spain	Europe	Alcoholic beverage	Alcoholic beverage		Etnobotànica dels Països Catalans
Arbutus spp.	Arbutus unedo	Arbutus unedo	Spain	Europe	Raw	Raw		Etnobotànica dels Països Catalans
Arbutus spp.	Arbutus unedo	Arbutus unedo	Spain	Europe	Raw	Raw		Etnobotànica dels Països Catalans
Arbutus spp.	Arbutus unedo	Arbutus unedo	Spain	Europe	Jam and preserves	Sweet preserves		Etnobotànica dels Països Catalans
Arbutus spp.	Arbutus unedo	Arbutus unedo	Spain	Europe	Raw	Raw	Eat in moderation - can cause intoxication/drunknness	Etnobotànica dels Països Catalans
Arbutus spp.	Arbutus unedo	Arbutus unedo	Spain	Europe	Raw	Raw		Etnobotànica dels Països Catalans
Arbutus spp.	Arbutus unedo	Arbutus unedo	Spain	Europe	Raw	Raw		Etnobotànica dels Països Catalans
Arbutus spp.	Arbutus unedo	Arbutus unedo	Spain	Europe	Jam and preserves	Sweet preserves		Etnobotànica dels Països Catalans
Arbutus spp.	Arbutus unedo	Arbutus unedo	Spain	Europe	Jam and preserves	Sweet preserves		Etnobotànica dels Països Catalans
Arbutus spp.	Arbutus unedo	Arbutus unedo	Spain	Europe	Raw	Raw		Etnobotànica dels Països Catalans
Arbutus spp.	Arbutus unedo	Arbutus unedo	Spain	Europe	Jam and preserves	Sweet preserves		Etnobotànica dels Països Catalans
Arbutus spp.	Arbutus unedo	Arbutus unedo	Spain	Europe	Raw	Raw	Eat in moderation - can cause intoxication/drunknness	Etnobotànica dels Països Catalans
Arbutus spp.	Arbutus unedo	Arbutus unedo	Spain	Europe	Jam and preserves	Sweet preserves		Etnobotànica dels Països Catalans
Arbutus spp.	Arbutus unedo	Arbutus unedo	Spain	Europe	Jam and preserves	Sweet preserves		Etnobotànica dels Països Catalans
Arbutus spp.	Arbutus unedo	Arbutus unedo	Spain	Europe	Raw	Raw		Etnobotànica dels Països Catalans
Arbutus spp.	Arbutus unedo	Arbutus unedo	Spain	Europe	Jam and preserves	Sweet preserves		Etnobotànica dels Països Catalans
Arbutus spp.	Arbutus unedo	Arbutus unedo	Spain	Europe	Alcoholic beverage	Alcoholic beverage		Etnobotànica dels Països Catalans
Arbutus spp.	Arbutus unedo	Arbutus unedo	Spain	Europe	Raw	Raw		Etnobotànica dels Països Catalans
Arbutus spp.	Arbutus unedo	Arbutus unedo	Spain	Europe	Raw	Raw		Etnobotànica dels Països Catalans
Arbutus spp.	Arbutus unedo	Arbutus unedo	Spain	Europe	Alcoholic beverage	Alcoholic beverage		Etnobotànica dels Països Catalans
Arbutus spp.	Arbutus unedo	Arbutus unedo	Spain	Europe	Raw	Raw		Etnobotànica dels Països Catalans
Arbutus spp.	Arbutus unedo	Arbutus unedo	Spain	Europe	Raw	Raw		Etnobotànica dels Països Catalans
Arbutus spp.	Arbutus unedo	Arbutus unedo	Spain	Europe	Jam and preserves	Sweet preserves		Etnobotànica dels Països Catalans
Arbutus spp.	Arbutus unedo	Arbutus unedo	Spain	Europe	Raw	Raw		Etnobotànica dels Països Catalans
Arbutus spp.	Arbutus unedo	Arbutus unedo	Spain	Europe	Jam and preserves	Sweet preserves		Etnobotànica dels Països Catalans
Arbutus spp.	Arbutus unedo	Arbutus unedo	Spain	Europe	Raw	Raw		Etnobotànica dels Països Catalans
Arbutus spp.	Arbutus unedo	Arbutus unedo	Spain	Europe	Jam and preserves	Sweet preserves		Etnobotànica dels Països Catalans
Arbutus spp.	Arbutus unedo	Arbutus unedo	Spain	Europe	Raw	Raw		Etnobotànica dels Països Catalans
Arbutus spp.	Arbutus unedo	Arbutus unedo	Spain	Europe	Jam and preserves	Sweet preserves		Etnobotànica dels Països Catalans
Arbutus spp.	Arbutus unedo	Arbutus unedo	Spain	Europe	Raw	Raw		Etnobotànica dels Països Catalans
Arbutus spp.	Arbutus unedo	Arbutus unedo	Spain	Europe	Ingredient for bread and pastry	Baked goods		Etnobotànica dels Països Catalans
Arbutus spp.	Arbutus unedo	Arbutus unedo	Spain	Europe	Jam and preserves	Sweet preserves		Etnobotànica dels Països Catalans
Arbutus spp.	Arbutus unedo	Arbutus unedo	Spain	Europe	Raw	Raw		Etnobotànica dels Països Catalans
Arbutus spp.	Arbutus unedo	Arbutus unedo	Spain	Europe	Raw	Raw		Etnobotànica dels Països Catalans
Arbutus spp.	Arbutus unedo	Arbutus unedo	Spain	Europe	Raw	Raw		Etnobotànica dels Països Catalans
Arbutus spp.	Arbutus unedo	Arbutus unedo	Spain	Europe	Raw	Raw		Etnobotànica dels Països Catalans
Arbutus spp.	Arbutus unedo	Arbutus unedo	Spain	Europe	Raw	Raw		Etnobotànica dels Països Catalans
Arbutus spp.	Arbutus unedo	Arbutus unedo	Spain	Europe	Alcoholic beverage	Alcoholic beverage		Etnobotànica dels Països Catalans
Arbutus spp.	Arbutus unedo	Arbutus unedo	Spain	Europe	Raw	Raw		Etnobotànica dels Països Catalans
Arbutus spp.	Arbutus unedo	Arbutus unedo	Spain	Europe	Raw	Raw		Etnobotànica dels Països Catalans
Arbutus spp.	Arbutus unedo	Arbutus unedo	Spain	Europe	Alcoholic beverage	Alcoholic beverage		Etnobotànica dels Països Catalans
Arbutus spp.	Arbutus unedo	Arbutus unedo	Spain	Europe	Jam and preserves	Sweet preserves		Etnobotànica dels Països Catalans
Arbutus spp.	Arbutus unedo	Arbutus unedo	Spain	Europe	Jam and preserves	Sweet preserves		Etnobotànica dels Països Catalans
Arbutus spp.	Arbutus unedo	Arbutus unedo	Spain	Europe	Compote	Sweet preserves		Etnobotànica dels Països Catalans
Arbutus spp.	Arbutus unedo	Arbutus unedo	Spain	Europe	Jam and preserves	Sweet preserves		Etnobotànica dels Països Catalans
Arbutus spp.	Arbutus unedo	Arbutus unedo	Spain	Europe	Ingredient for bread and pastry	Baked goods		Etnobotànica dels Països Catalans
Arbutus spp.	Arbutus unedo	Arbutus unedo	Spain	Europe	Jam and preserves	Sweet preserves		Etnobotànica dels Països Catalans
Arbutus spp.	Arbutus unedo	Arbutus unedo	Spain	Europe	Raw	Raw		Etnobotànica dels Països Catalans
Arbutus spp.	Arbutus unedo	Arbutus unedo	Spain	Europe	Jam and preserves	Sweet preserves		Etnobotànica dels Països Catalans
Arbutus spp.	Arbutus unedo	Arbutus unedo	Spain	Europe	Jelly and gelatin	Sweet preserves		Etnobotànica dels Països Catalans
Arbutus spp.	Arbutus unedo	Arbutus unedo	Spain	Europe	Jam and preserves	Sweet preserves		Etnobotànica dels Països Catalans
Arbutus spp.	Arbutus unedo	Arbutus unedo	Spain	Europe	Jam and preserves	Sweet preserves		Etnobotànica dels Països Catalans
Arbutus spp.	Arbutus unedo	Arbutus unedo	Spain	Europe	Jam and preserves	Sweet preserves		Etnobotànica dels Països Catalans
Arbutus spp.	Arbutus unedo	Arbutus unedo	Spain	Europe	Jam and preserves	Sweet preserves		Etnobotànica dels Països Catalans
Arbutus spp.	Arbutus unedo	Arbutus unedo	Spain	Europe	Raw	Raw		Etnobotànica dels Països Catalans
Arbutus spp.	Arbutus unedo	Arbutus unedo	Spain	Europe	Raw	Raw		Etnobotànica dels Països Catalans
Arbutus spp.	Arbutus unedo	Arbutus unedo	Spain	Europe	Raw	Raw		Etnobotànica dels Països Catalans
Arbutus spp.	Arbutus unedo	Arbutus unedo	Spain	Europe	Raw	Raw		Etnobotànica dels Països Catalans
Arbutus spp.	Arbutus unedo	Arbutus unedo	Spain	Europe	Raw	Raw		Etnobotànica dels Països Catalans
Arbutus spp.	Arbutus unedo	Arbutus unedo	Spain	Europe	Raw	Raw		Etnobotànica dels Països Catalans
Arbutus spp.	Arbutus unedo	Arbutus unedo	Spain	Europe	Raw	Raw		Etnobotànica dels Països Catalans
Arbutus spp.	Arbutus unedo	Arbutus unedo	Spain	Europe	Raw	Raw		Etnobotànica dels Països Catalans
Arbutus spp.	Arbutus canariensis	Arbutus canariensis	Spain	Europe	Jam and preserves	Sweet preserves		Plants for a future
Arbutus spp.	Arbutus unedo	Arbutus unedo	Spain	Europe	Raw	Raw	Eat in moderation - can cause intoxication/drunknness			Benítez Cruz, G. (2009). Etnobotánica y etnobiología del Poniente Granadino (Doctoral dissertation, Universidad de Granada). https://digibug.ugr.es/handle/10481/2163
Arbutus spp.	Arbutus unedo	Arbutus unedo	Spain	Europe	Alcoholic beverage	Alcoholic beverage				Benítez Cruz, G. (2009). Etnobotánica y etnobiología del Poniente Granadino (Doctoral dissertation, Universidad de Granada). https://digibug.ugr.es/handle/10481/2163
Arbutus spp.	Arbutus unedo	Arbutus unedo	Spain	Europe	Raw	Raw			IECTB/Conect-e	Galán, R. (1993). Patrimonio etnobotánica de la provincia de Córdoba, Pedroches, Sierra Norte y Vega del Guadalquivir [Doctoral dissertation, Universidad de Córdoba]. https://bibdigital.rjb.csic.es/medias/72/d8/62/a7/72d862a7-7058-4756-aed0-b90939a436ad/files/GALAN_Etnobot_Cordoba.pdf
Arbutus spp.	Arbutus unedo	Arbutus unedo	Spain	Europe	Alcoholic beverage	Alcoholic beverage			IECTB/Conect-e	Galán, R. (1993). Patrimonio etnobotánica de la provincia de Córdoba, Pedroches, Sierra Norte y Vega del Guadalquivir [Doctoral dissertation, Universidad de Córdoba]. https://bibdigital.rjb.csic.es/medias/72/d8/62/a7/72d862a7-7058-4756-aed0-b90939a436ad/files/GALAN_Etnobot_Cordoba.pdf
Arbutus spp.	Arbutus unedo	Arbutus unedo	Spain	Europe	Raw	Raw			IECTB/Conect-e	Guzmán, M. A. (1997). Aproximación a la etnobotánica de la provincia de Jaén [Doctoral dissertation, Universidad de Granada]. https://bibdigital.rjb.csic.es/medias/ee/d4/0d/c1/eed40dc1-9a44-46d6-90f5-5a516638d99f/files/Guzman_Etnobot_Jaen_1997.pdf
Arbutus spp.	Arbutus unedo	Arbutus unedo	Spain	Europe	Alcoholic beverage	Alcoholic beverage			IECTB/Conect-e	Guzmán, M. A. (1997). Aproximación a la etnobotánica de la provincia de Jaén [Doctoral dissertation, Universidad de Granada]. https://bibdigital.rjb.csic.es/medias/ee/d4/0d/c1/eed40dc1-9a44-46d6-90f5-5a516638d99f/files/Guzman_Etnobot_Jaen_1997.pdf
Arbutus spp.	Arbutus unedo	Arbutus unedo	Spain	Europe	Raw	Raw			IECTB/Conect-e	Mesa, S. (1996). Estudio etnobotánico y agroecológico de la Comarca de la Sierra de Mágina (Jaén) [Universidad Complutense de Madrid]. https://dialnet.unirioja.es/servlet/tesis?codigo=200157
Arbutus spp.	Arbutus unedo	Arbutus unedo	Spain	Europe	Raw	Raw			IECTB/Conect-e	Molina, N. (2001). Estudio de la flora de interés etnobotánico en el municipio de Carcabuey (Córdoba). [BSc Thesis]. E.T.S.I. Agrónomos y Montes. Universidad de Córdoba.
Arbutus spp.	Arbutus unedo	Arbutus unedo	Spain	Europe	Raw	Raw			IECTB/Conect-e	Ortuño, I. (2003). Etnobotánica de Los Villares y Valdepeñas en Jaén [Doctoral dissertation, Universidad de Jaén]. https://bibdigital.rjb.csic.es/en/records/item/1526071-etnobotanica-de-los-villares-y-valdepenas-en-jaen
Arbutus spp.	Arbutus unedo	Arbutus unedo	Spain	Europe	Raw	Raw				Ferrández, J. V., & Sanz, J. M. (1993). Las plantas en la medicina popular de la comarca de Monzón (Huesca). Instituto de Estudios Altoaragoneses. https://bibliotecavirtual.aragon.es/iea_coleccion/es/catalogo_imagenes/grupo.do?path=3718873
Arbutus spp.	Arbutus unedo	Arbutus unedo	Spain	Europe	Raw	Raw			IECTB/Conect-e	Villar Pérez, L., Palacín Latorre, J. M., Calvo Eito, C., Gómez García, D., & Montserrat-Martí, G. (1987). Plantas medicinales del Pirineo aragonés y demás tierras oscenses (CSIC-Instituto Pirenaico de Ecología (IPE)). CSIC - Instituto Pirenaico de Ecología (IPE). http://hdl.handle.net/10261/101858
Arbutus spp.	Arbutus unedo	Arbutus unedo	Spain	Europe	Raw	Raw			IECTB/Conect-e	Lastra Menéndez, J. J. (2003). Etnobotánica en el Parque Nacional de Picos de Europa. Ministerio de Medio Ambiente.
Arbutus spp.	Arbutus unedo	Arbutus unedo	Spain	Europe	Jam and preserves	Sweet preserves			IECTB/Conect-e	Lastra Menéndez, J. J. (2003). Etnobotánica en el Parque Nacional de Picos de Europa. Ministerio de Medio Ambiente.
Arbutus spp.	Arbutus unedo	Arbutus unedo	Spain	Europe	Alcoholic beverage	Alcoholic beverage			IECTB/Conect-e	Lastra Menéndez, J. J. (2003). Etnobotánica en el Parque Nacional de Picos de Europa. Ministerio de Medio Ambiente.
Arbutus spp.	Arbutus unedo	Arbutus unedo	Spain	Europe	Alcoholic beverage	Alcoholic beverage				San Miguel, E. (2004). Etnobotánica de Piloña (Asturias): Cultura y saber popular sobre las plantas en un concejo del Centro-Norte Asturiano [doctoralThesis, Universidad Autónoma de Madrid. Departamento de Biología]. http://hdl.handle.net/10486/2478
Arbutus spp.	Arbutus unedo	Arbutus unedo	Spain	Europe	Raw	Raw				San Miguel, E. (2004). Etnobotánica de Piloña (Asturias): Cultura y saber popular sobre las plantas en un concejo del Centro-Norte Asturiano [doctoralThesis, Universidad Autónoma de Madrid. Departamento de Biología]. http://hdl.handle.net/10486/2478
Arbutus spp.	Arbutus unedo	Arbutus unedo	Spain	Europe	Raw	Raw			IECTB/Conect-e	Blanco, E. (1996). El Caurel, las plantas y sus habitantes: Estudio etnobotánico de la Sierra del Caurel (Lugo): la importancia de las plantas para nuestros antepasados. Fundación Caixagalicia, D.L. https://dialnet.unirioja.es/servlet/libro?codigo=175129
Arbutus spp.	Arbutus unedo	Arbutus unedo	Spain	Europe	Raw	Raw				González, J. A., García-Barriuso, M., & Amich, F. (2011). The consumption of wild and semi-domesticated edible plants in the Arribes del Duero (Salamanca-Zamora, Spain): An analysis of traditional knowledge. Genetic Resources and Crop Evolution, 58(7), 991–1006. https://doi.org/10.1007/s10722-010-9635-8
Arbutus spp.	Arbutus unedo	Arbutus unedo	Spain	Europe	Alcoholic beverage	Alcoholic beverage				González, J. A., García-Barriuso, M., & Amich, F. (2011). The consumption of wild and semi-domesticated edible plants in the Arribes del Duero (Salamanca-Zamora, Spain): An analysis of traditional knowledge. Genetic Resources and Crop Evolution, 58(7), 991–1006. https://doi.org/10.1007/s10722-010-9635-8
Arbutus spp.	Arbutus unedo	Arbutus unedo	Spain	Europe	Alcoholic beverage	Alcoholic beverage				González, J. A., García-Barriuso, M., & Amich, F. (2011). The consumption of wild and semi-domesticated edible plants in the Arribes del Duero (Salamanca-Zamora, Spain): An analysis of traditional knowledge. Genetic Resources and Crop Evolution, 58(7), 991–1006. https://doi.org/10.1007/s10722-010-9635-8
Arbutus spp.	Arbutus unedo	Arbutus unedo	Spain	Europe	Alcoholic beverage	Alcoholic beverage			IECTB/Conect-e	Velasco, J. M., Criado, J., & Blanco, E. (2010). Usos tradicionales de las plantas en la provincia de Salamanca: Una aproximación al estudio de las relaciones de las plantas y los pueblos de Salamanca. Instituto de las Identidades, Diputación de Salamanca. https://dialnet.unirioja.es/servlet/libro?codigo=892475
Arbutus spp.	Arbutus unedo	Arbutus unedo	Spain	Europe	Raw	Raw			IECTB/Conect-e	Velasco, J. M., Criado, J., & Blanco, E. (2010). Usos tradicionales de las plantas en la provincia de Salamanca: Una aproximación al estudio de las relaciones de las plantas y los pueblos de Salamanca. Instituto de las Identidades, Diputación de Salamanca. https://dialnet.unirioja.es/servlet/libro?codigo=892475
Arbutus spp.	Arbutus unedo	Arbutus unedo	Spain	Europe	Raw	Raw	Posible presence of alcohol		IECTB/Conect-e	Consuegra, V. (2009). La cultura de las plantas en La Mancha: Flora en el entorno de las Tablas de Daimiel (1a ed.). Diputación Provincial de Ciudad Real.
Arbutus spp.	Arbutus unedo	Arbutus unedo	Spain	Europe	Raw	Raw				Fajardo, J., Verde, A., Rivera, D., & Obón, C. (2000). Las plantas en la cultura popular de la provincia de Albacete. Instituto de Estudios Albacetenses" Don Juan Manuel". https://www.academia.edu/download/11518539/Las%20plantas%20en%20la%20cultura%20popular%20de%20Albacete.pdf
Arbutus spp.	Arbutus unedo	Arbutus unedo	Spain	Europe	Alcoholic beverage	Alcoholic beverage				Fajardo, J., Verde, A., Rivera, D., & Obón, C. (2000). Las plantas en la cultura popular de la provincia de Albacete. Instituto de Estudios Albacetenses" Don Juan Manuel". https://www.academia.edu/download/11518539/Las%20plantas%20en%20la%20cultura%20popular%20de%20Albacete.pdf
Arbutus spp.	Arbutus unedo	Arbutus unedo	Spain	Europe	Raw	Raw			IECTB/Conect-e	Fajardo, J., Verde, A., Rivera, D., & Obón, C. (2007). Etnobotánica en la Serranía de Cuenca: Las plantas y el hombre. Diputación Provincial de Cuenca.
Arbutus spp.	Arbutus unedo	Arbutus unedo	Spain	Europe	Jam and preserves	Sweet preserves			IECTB/Conect-e	Fajardo, J., Verde, A., Rivera, D., & Obón, C. (2007). Etnobotánica en la Serranía de Cuenca: Las plantas y el hombre. Diputación Provincial de Cuenca.
Arbutus spp.	Arbutus unedo	Arbutus unedo	Spain	Europe	Raw	Raw			IECTB/Conect-e	Molero Mesa, J., Soguero Muñoz, A., & Jiménez, J. J. (2001). Estudio etnobotánico del macizo central de Sierra Morena (Sierra de San Andrés) y extremo suroriental del histórico Campo de Calatrava de la provincia de Ciudad Real. [Doctoral dissertation]. Facultad de Farmacia. Universidad de Granada.
Arbutus spp.	Arbutus unedo	Arbutus unedo	Spain	Europe	Raw	Raw			IECTB/Conect-e	Sánchez López, M. D., García Sanz, J. A., Gómez Merino, A., & Zon Blanco, S. (1994). Plantas útiles de la Comarca de La Manchuela. Colectivo de Escuelas Rurales de la Manchuela (Albacete). Ceder.
Arbutus spp.	Arbutus unedo	Arbutus unedo	Spain	Europe	Raw	Raw			IECTB/Conect-e	Verde López, A., Rivera Núñez, D., & Obón de Castro, C. (1998). Etnobotánica en las sierras de Segura y Alcaraz: Las plantas y el hombre. Instituto de Estudios Albacetenses “Don Juan Manuel.” https://dialnet.unirioja.es/servlet/libro?codigo=856119
Arbutus spp.	Arbutus unedo	Arbutus unedo	Spain	Europe	Raw	Raw			IECTB/Conect-e	Blanco Castro, E., & Cuadrado Prieto, C. (2000). Etnobotánica en Extremadura: Estudio de La Calabria y La Siberia extremeñas. CEP de Alcoba de los Montes. https://dialnet.unirioja.es/servlet/libro?codigo=113417
Arbutus spp.	Arbutus unedo	Arbutus unedo	Spain	Europe	Alcoholic beverage	Alcoholic beverage			IECTB/Conect-e	Blanco Castro, E., & Cuadrado Prieto, C. (2000). Etnobotánica en Extremadura: Estudio de La Calabria y La Siberia extremeñas. CEP de Alcoba de los Montes. https://dialnet.unirioja.es/servlet/libro?codigo=113417
Arbutus spp.	Arbutus unedo	Arbutus unedo	Spain	Europe	Alcoholic beverage	Alcoholic beverage			IECTB/Conect-e	Blanco Castro, E., & Cuadrado Prieto, C. (2000). Etnobotánica en Extremadura: Estudio de La Calabria y La Siberia extremeñas. CEP de Alcoba de los Montes. https://dialnet.unirioja.es/servlet/libro?codigo=113417
Arbutus spp.	Arbutus unedo	Arbutus unedo	Spain	Europe	Jam and preserves	Sweet preserves			IECTB/Conect-e	Tejerina, Á. (2010). Usos y saberes sobre las plantas de Monfragüe. Etnobotánica de la Comarca Natural (1st ed.). Cáceres: itomongrágüe.
Arbutus spp.	Arbutus unedo	Arbutus unedo	Spain	Europe	Raw	Raw			IECTB/Conect-e	Tejerina, Á. (2010). Usos y saberes sobre las plantas de Monfragüe. Etnobotánica de la Comarca Natural (1st ed.). Cáceres: itomongrágüe.
Arbutus spp.	Arbutus unedo	Arbutus unedo	Spain	Europe	Raw	Raw			IECTB/Conect-e	Rivera Núñez, D., Verde López, A., Fajardo Rodríguez, J., & Obón de Castro, C. (2008). Enciclopedia divulgativa de la historia natural de Jumilla-Yecla: Las plantas en la cultura popular (1a ed.). SOMEHN (Sociedad Mediterránea de Historia Natural).
Arbutus spp.	Arbutus unedo	Arbutus unedo	Spain	Europe	Jam and preserves	Sweet preserves			IECTB/Conect-e	Rivera Núñez, D., Verde López, A., Fajardo Rodríguez, J., & Obón de Castro, C. (2008). Enciclopedia divulgativa de la historia natural de Jumilla-Yecla: Las plantas en la cultura popular (1a ed.). SOMEHN (Sociedad Mediterránea de Historia Natural).
Arbutus spp.	Arbutus unedo	Arbutus unedo	Spain	Europe	Alcoholic beverage	Alcoholic beverage			IECTB/Conect-e	Rivera Núñez, D., Verde López, A., Fajardo Rodríguez, J., & Obón de Castro, C. (2008). Enciclopedia divulgativa de la historia natural de Jumilla-Yecla: Las plantas en la cultura popular (1a ed.). SOMEHN (Sociedad Mediterránea de Historia Natural).
Arbutus spp.	Arbutus unedo	Arbutus unedo	Spain	Europe	Raw	Raw			IECTB/Conect-e	Rivera Núñez, D., Verde López, A., Fajardo Rodríguez, J., & Obón de Castro, C. (2008). Enciclopedia divulgativa de la historia natural de Jumilla-Yecla: Las plantas en la cultura popular (1a ed.). SOMEHN (Sociedad Mediterránea de Historia Natural).
Arbutus spp.	Arbutus unedo	Arbutus unedo	Spain	Europe	Raw	Raw			IECTB/Conect-e	Rivera Núñez, D., Verde López, A., Fajardo Rodríguez, J., & Obón de Castro, C. (2008). Enciclopedia divulgativa de la historia natural de Jumilla-Yecla: Las plantas en la cultura popular (1a ed.). SOMEHN (Sociedad Mediterránea de Historia Natural).
Arbutus spp.	Arbutus unedo	Arbutus unedo	Spain	Europe	Jam and preserves	Sweet preserves			IECTB/Conect-e	Conca i Ferrús, A., & Oltra Benavent, J. E. (2005). Plantas medicinales y comestibles. Caixa Ontinyent. https://dialnet.unirioja.es/servlet/libro?codigo=260870
Arbutus spp.	Arbutus unedo	Arbutus unedo	Spain	Europe	Raw	Raw			IECTB/Conect-e	Moll Marquès, M. (with Camps Extremera, A.). (2005). Les Plantes a Menorca: Noms i usos (Segona edició). Institut Menorquí d’Estudis.
Arbutus spp.	Arbutus unedo	Arbutus unedo	Spain	Europe	Alcoholic beverage	Alcoholic beverage			IECTB/Conect-e	Piera, J. H. (2006). Plantas Silvestres y Setas Comestibles Del Valle de Ayora Cofrentes. Grupo Acción Local Valle Ayora-Cofrentes. https://www.jalance.es/sites/www.jalance.es/files/plantas-silvestres-y-setas-comestibles-del-valle-de-ayora-cofrentes.pdf
Arbutus spp.	Arbutus unedo	Arbutus unedo	Spain	Europe	Alcoholic beverage	Alcoholic beverage			IECTB/Conect-e	Piera, J. H. (2006). Plantas Silvestres y Setas Comestibles Del Valle de Ayora Cofrentes. Grupo Acción Local Valle Ayora-Cofrentes. https://www.jalance.es/sites/www.jalance.es/files/plantas-silvestres-y-setas-comestibles-del-valle-de-ayora-cofrentes.pdf
Arbutus spp.	Arbutus unedo	Arbutus unedo	Spain	Europe	Jam and preserves	Sweet preserves			IECTB/Conect-e	Piera, J. H. (2006). Plantas Silvestres y Setas Comestibles Del Valle de Ayora Cofrentes. Grupo Acción Local Valle Ayora-Cofrentes. https://www.jalance.es/sites/www.jalance.es/files/plantas-silvestres-y-setas-comestibles-del-valle-de-ayora-cofrentes.pdf
Arbutus spp.	Arbutus unedo	Arbutus unedo	Spain	Europe	Raw	Raw			IECTB/Conect-e	Criado Coca, J., Fernández López, J.M., Leocadio Berruguete, G., Núñez Núñez, R., & Blanco Castro, E. (2008). Uso Tradicional de las plantas en Toledo. Diputación Provincial de Toledo. http://bibliotecadigital.diputoledo.es/pandora/details.vm?q=id:0000052368
Arbutus spp.	Arbutus unedo	Arbutus unedo	Spain	Europe	Alcoholic beverage	Alcoholic beverage			IECTB/Conect-e	Criado Coca, J., Fernández López, J.M., Leocadio Berruguete, G., Núñez Núñez, R., & Blanco Castro, E. (2008). Uso Tradicional de las plantas en Toledo. Diputación Provincial de Toledo. http://bibliotecadigital.diputoledo.es/pandora/details.vm?q=id:0000052368
Arbutus spp.	Arbutus unedo	Arbutus unedo	Spain	Europe	Alcoholic beverage	Alcoholic beverage				Granzow de la Cerda, I. (with Blanco, J. F., & Mata Pérez, E.). (1993). Etnobotánica: (El mundo vegetal en la tradición). Centro de Cultura Tradicional Ángel Carril. https://www.institutodelasidentidades.es/publicaciones/archivo-tradiciones-salmantinas/04-etnobotanica-84-87339-23-9.pdf
Arbutus spp.	Arbutus unedo	Arbutus unedo	Spain	Europe	Raw	Raw			IECTB/Conect-e	Data entry by Juan Jose Parreño Parajon, Conect-e Database
Arbutus spp.	Arbutus unedo	Arbutus unedo	Spain	Europe	Alcoholic beverage	Alcoholic beverage				Alarcόn, R., Pardo-de-Santayana, M., Priestley, C., Morales, R., & Heinrich, M. (2015). Medicinal and local food plants in the south of Alava (Basque Country, Spain). Journal of Ethnopharmacology, 176, 207–224. https://doi.org/10.1016/j.jep.2015.10.022
Arbutus spp.	Arbutus unedo	Arbutus unedo	Spain	Europe	Jam and preserves	Sweet preserves				Alarcόn, R., Pardo-de-Santayana, M., Priestley, C., Morales, R., & Heinrich, M. (2015). Medicinal and local food plants in the south of Alava (Basque Country, Spain). Journal of Ethnopharmacology, 176, 207–224. https://doi.org/10.1016/j.jep.2015.10.022
Arbutus spp.	Arbutus unedo	Arbutus unedo	Spain	Europe	Raw	Raw				Alarcόn, R., Pardo-de-Santayana, M., Priestley, C., Morales, R., & Heinrich, M. (2015). Medicinal and local food plants in the south of Alava (Basque Country, Spain). Journal of Ethnopharmacology, 176, 207–224. https://doi.org/10.1016/j.jep.2015.10.022
Arbutus spp.	Arbutus unedo	Arbutus unedo	Spain	Europe	Raw	Raw			IECTB/Conect-e	Blanco Castro, E. (2015). Etnobotánica Abulense. Las plantas en la cultura tradicional de Ávila (1st ed.). Jolube Consultor Botánico y Editor.
Arbutus spp.	Arbutus unedo	Arbutus unedo	Spain	Europe	Raw	Raw			IECTB/Conect-e	Fernández Ocaña, A. M. (2000). Estudio etnobotánico en el Parque Natural de las Sierras de Cazorla, Segura y Las Villas. Investigación química de un grupo de especies interesantes (Doctoral dissertation, Departamento de Biología Animal, Vegetal y Ecología, Facultad de Ciencias Experimentales, Universidad de Jaén). https://bibdigital.rjb.csic.es/medias/ca/fa/d3/9b/cafad39b-dc04-4be4-806d-9f6c9d8cd…
Arbutus spp.	Arbutus unedo	Arbutus unedo	Spain	Europe	Raw	Raw				Menendez-Baceta, G., Aceituno-Mata, L., Tardío, J., Reyes-García, V., & Pardo-de-Santayana, M. (2012). Wild edible plants traditionally gathered in Gorbeialdea (Biscay, Basque Country). Genetic Resources and Crop Evolution, 59(7), 1329–1347. https://doi.org/10.1007/s10722-011-9760-z
Arbutus spp.	Arbutus unedo	Arbutus unedo	Spain	Europe	Raw	Raw				Hadjichambis, A. C., Paraskeva-Hadjichambi, D., Della, A., Elena Giusti, M., De Pasquale, C., Lenzarini, C., Censorii, E., Reyes Gonzales-Tejero, M., Patricia Sanchez-Rojas, C., Ramiro-Gutierrez, J. M., Skoula, M., Johnson, C., Sarpaki, A., Hmamouchi, M., Jorhi, S., El-Demerdash, M., El-Zayat, M., & Pieroni, A. (2008). Wild and semi-domesticated food plant consumption in seven circum-Mediterranea…
Arbutus spp.	Arbutus unedo	Arbutus unedo	Spain	Europe	Jam and preserves	Sweet preserves				Hadjichambis, A. C., Paraskeva-Hadjichambi, D., Della, A., Elena Giusti, M., De Pasquale, C., Lenzarini, C., Censorii, E., Reyes Gonzales-Tejero, M., Patricia Sanchez-Rojas, C., Ramiro-Gutierrez, J. M., Skoula, M., Johnson, C., Sarpaki, A., Hmamouchi, M., Jorhi, S., El-Demerdash, M., El-Zayat, M., & Pieroni, A. (2008). Wild and semi-domesticated food plant consumption in seven circum-Mediterranea…
Arbutus spp.	Arbutus unedo	Arbutus unedo	Spain	Europe	Raw	Raw				Basque Culinary Center. (2022). Silvestre: La gastronomía de las plantas. Planeta Gastro.
Arbutus spp.	Arbutus unedo	Arbutus unedo	Spain	Europe	Preserved	Sweet preserves				Basque Culinary Center. (2022). Silvestre: La gastronomía de las plantas. Planeta Gastro.
Arbutus spp.	Arbutus unedo	Arbutus unedo	Spain	Europe	Jam and preserves	Sweet preserves				Basque Culinary Center. (2022). Silvestre: La gastronomía de las plantas. Planeta Gastro.
Arbutus spp.	Arbutus unedo	Arbutus unedo	Spain	Europe	Alcoholic beverage	Alcoholic beverage				Basque Culinary Center. (2022). Silvestre: La gastronomía de las plantas. Planeta Gastro.
Arbutus spp.	Arbutus unedo	Arbutus unedo	Spain	Europe	Raw	Raw	Eat in moderation - can cause intoxication/drunknness			Rojo, J., García Carrero, P., García López, E., & Pérez Badia, R. (2007). Estudio Etnobotánico del Municipio de Enguídanos (Cuenca). Universidad de Castilla-La Mancha. Instituto de Ciencias Ambientales. https://enguidanos.es/wp-content/uploads/2015/08/Estudio-etnobota%CC%81nico-Engui%CC%81danos.pdf
Arbutus spp.	Arbutus unedo	Arbutus unedo	Slovenia	Europe	Jam and preserves	Sweet preserves				Kristanc, A. P., Kreft, S., Krajsek, S. S., & Kristanc, L. (2024). Traditional Use of Wild Edible Plants in Slovenia: A Field Study and an Ethnobotanical Literature Review. Plants, 13, 621. https://doi.org/10.3390/plants13050621
Arbutus spp.	Arbutus unedo	Arbutus unedo	Slovenia	Europe	Alcoholic beverage	Alcoholic beverage				Kristanc, A. P., Kreft, S., Krajsek, S. S., & Kristanc, L. (2024). Traditional Use of Wild Edible Plants in Slovenia: A Field Study and an Ethnobotanical Literature Review. Plants, 13, 621. https://doi.org/10.3390/plants13050621
Arbutus spp.	Arbutus unedo	Arbutus unedo	Slovenia	Europe	Raw	Raw				Kristanc, A. P., Kreft, S., Krajsek, S. S., & Kristanc, L. (2024). Traditional Use of Wild Edible Plants in Slovenia: A Field Study and an Ethnobotanical Literature Review. Plants, 13, 621. https://doi.org/10.3390/plants13050621
Arbutus spp.	Arbutus unedo	Arbutus unedo	Portugal	Europe	Raw	Raw				Mendonça de Carvalho, L. M. (2006). Estudos de etnobotânica e botânica económica no Alentejo [Doctoral dissertation, Faculdade de Ciências e Tecnologia da Universidade de Coimbra]. https://estudogeral.uc.pt/handle/10316/2078
Arbutus spp.	Arbutus unedo	Arbutus unedo	Portugal	Europe	Ingredient for bread and pastry	Baked goods				Mendonça de Carvalho, L. M. (2006). Estudos de etnobotânica e botânica económica no Alentejo [Doctoral dissertation, Faculdade de Ciências e Tecnologia da Universidade de Coimbra]. https://estudogeral.uc.pt/handle/10316/2078
Arbutus spp.	Arbutus unedo	Arbutus unedo	Portugal	Europe	Alcoholic beverage	Alcoholic beverage				Mendonça de Carvalho, L. M. (2006). Estudos de etnobotânica e botânica económica no Alentejo [Doctoral dissertation, Faculdade de Ciências e Tecnologia da Universidade de Coimbra]. https://estudogeral.uc.pt/handle/10316/2078
Arbutus spp.	Arbutus unedo	Arbutus unedo	Portugal	Europe	Alcoholic beverage	Alcoholic beverage				Mendonça de Carvalho, L. M. (2006). Estudos de etnobotânica e botânica económica no Alentejo [Doctoral dissertation, Faculdade de Ciências e Tecnologia da Universidade de Coimbra]. https://estudogeral.uc.pt/handle/10316/2078
Arbutus spp.	Arbutus unedo	Arbutus unedo	Portugal	Europe	Alcoholic beverage	Alcoholic beverage				Carvalho, A. M. (2010). Plantas y sabiduría popular del Parque Natural de Montesinho: Un estudio etnobotánico en Portugal. Editorial CSIC Consejo Superior de Investigaciones Científicas. https://elibro-net.sire.ub.edu/es/lc/craiub/titulos/41588
Arbutus spp.	Arbutus unedo	Arbutus unedo	Portugal	Europe	Alcoholic beverage	Alcoholic beverage				Carvalho, A. M. (2010). Plantas y sabiduría popular del Parque Natural de Montesinho: Un estudio etnobotánico en Portugal. Editorial CSIC Consejo Superior de Investigaciones Científicas. https://elibro-net.sire.ub.edu/es/lc/craiub/titulos/41588
Arbutus spp.	Arbutus unedo	Arbutus unedo	Portugal	Europe	Jam and preserves	Sweet preserves				Botelho, G., Gomes, F., Ferreira, F. M., & Caldeira, I. (2015). Influence of maturation degree of Arbutus (Arbutus unedo L.) fruits in spirit composition and quality. International Journal of Agricultural and Biosystems Engineering, 9(6). https://d1wqtxts1xzle7.cloudfront.net/86161409/pdf-libre.pdf?1652970543=&response-content-disposition=inline%3B+filename%3DInfluence_Of_Maturation_Degree_Of_Arb…
Arbutus spp.	Arbutus unedo	Arbutus unedo	Portugal	Europe	Jelly and gelatin	Sweet preserves				Botelho, G., Gomes, F., Ferreira, F. M., & Caldeira, I. (2015). Influence of maturation degree of Arbutus (Arbutus unedo L.) fruits in spirit composition and quality. International Journal of Agricultural and Biosystems Engineering, 9(6). https://d1wqtxts1xzle7.cloudfront.net/86161409/pdf-libre.pdf?1652970543=&response-content-disposition=inline%3B+filename%3DInfluence_Of_Maturation_Degree_Of_Arb…
Arbutus spp.	Arbutus unedo	Arbutus unedo	Portugal	Europe	Vinegar	Other uses				Botelho, G., Gomes, F., Ferreira, F. M., & Caldeira, I. (2015). Influence of maturation degree of Arbutus (Arbutus unedo L.) fruits in spirit composition and quality. International Journal of Agricultural and Biosystems Engineering, 9(6). https://d1wqtxts1xzle7.cloudfront.net/86161409/pdf-libre.pdf?1652970543=&response-content-disposition=inline%3B+filename%3DInfluence_Of_Maturation_Degree_Of_Arb…
Arbutus spp.	Arbutus unedo	Arbutus unedo	Portugal	Europe	Alcoholic beverage	Alcoholic beverage				Botelho, G., Gomes, F., Ferreira, F. M., & Caldeira, I. (2015). Influence of maturation degree of Arbutus (Arbutus unedo L.) fruits in spirit composition and quality. International Journal of Agricultural and Biosystems Engineering, 9(6). https://d1wqtxts1xzle7.cloudfront.net/86161409/pdf-libre.pdf?1652970543=&response-content-disposition=inline%3B+filename%3DInfluence_Of_Maturation_Degree_Of_Arb…
Arbutus spp.	Arbutus unedo	Arbutus unedo	Portugal	Europe	Jam and preserves	Sweet preserves				Alarcão-E-Silva, M. L. C. M. M., Leitão, A. E. B., Azinheira, H. G., & Leitão, M. C. A. (2001). The Arbutus Berry: Studies on its Color and Chemical Characteristics at Two Mature Stages. Journal of Food Composition and Analysis, 14(1), 27–35. https://doi.org/10.1006/jfca.2000.0962
Arbutus spp.	Arbutus unedo	Arbutus unedo	Portugal	Europe	Jelly and gelatin	Sweet preserves				Alarcão-E-Silva, M. L. C. M. M., Leitão, A. E. B., Azinheira, H. G., & Leitão, M. C. A. (2001). The Arbutus Berry: Studies on its Color and Chemical Characteristics at Two Mature Stages. Journal of Food Composition and Analysis, 14(1), 27–35. https://doi.org/10.1006/jfca.2000.0962
Arbutus spp.	Arbutus unedo	Arbutus unedo	Portugal	Europe	Alcoholic beverage	Alcoholic beverage				Alarcão-E-Silva, M. L. C. M. M., Leitão, A. E. B., Azinheira, H. G., & Leitão, M. C. A. (2001). The Arbutus Berry: Studies on its Color and Chemical Characteristics at Two Mature Stages. Journal of Food Composition and Analysis, 14(1), 27–35. https://doi.org/10.1006/jfca.2000.0962
Arbutus spp.	Arbutus unedo	Arbutus unedo	Portugal	Europe	Alcoholic beverage	Alcoholic beverage				Alarcão-E-Silva, M. L. C. M. M., Leitão, A. E. B., Azinheira, H. G., & Leitão, M. C. A. (2001). The Arbutus Berry: Studies on its Color and Chemical Characteristics at Two Mature Stages. Journal of Food Composition and Analysis, 14(1), 27–35. https://doi.org/10.1006/jfca.2000.0962
Arbutus spp.	Arbutus unedo	Arbutus unedo	Portugal	Europe	Alcoholic beverage	Alcoholic beverage				Alarcão-E-Silva, M. L. C. M. M., Leitão, A. E. B., Azinheira, H. G., & Leitão, M. C. A. (2001). The Arbutus Berry: Studies on its Color and Chemical Characteristics at Two Mature Stages. Journal of Food Composition and Analysis, 14(1), 27–35. https://doi.org/10.1006/jfca.2000.0962
Arbutus spp.	Arbutus unedo	Arbutus unedo	Portugal	Europe	Condiment	Condiment				Alarcão-E-Silva, M. L. C. M. M., Leitão, A. E. B., Azinheira, H. G., & Leitão, M. C. A. (2001). The Arbutus Berry: Studies on its Color and Chemical Characteristics at Two Mature Stages. Journal of Food Composition and Analysis, 14(1), 27–35. https://doi.org/10.1006/jfca.2000.0962
Arbutus spp.	Arbutus unedo	Arbutus unedo	Portugal	Europe	Ingredient for bread and pastry	Baked goods				Alarcão-E-Silva, M. L. C. M. M., Leitão, A. E. B., Azinheira, H. G., & Leitão, M. C. A. (2001). The Arbutus Berry: Studies on its Color and Chemical Characteristics at Two Mature Stages. Journal of Food Composition and Analysis, 14(1), 27–35. https://doi.org/10.1006/jfca.2000.0962
Arbutus spp.	Arbutus unedo	Arbutus unedo	Portugal	Europe	Raw	Raw				Vinagre, C., Vinagre, S., Carrilho, E., García, D., Vázquez, F., & PintoGomes, C. (2017). Ethnobotanical study in the protected landscape “Serra de Montejunto”(Portugal). Journal of Medicinal Plants Studies, 5, 110–124. https://www.researchgate.net/profile/Francisco-Vazquez-38/publication/312662594_Ethnobotanical_study_in_the_protected_landscape_Serra_de_Montejunto_Portugal/links/5887a767aca272b7…
Arbutus spp.	Arbutus unedo	Arbutus unedo	Portugal	Europe	Jam and preserves	Sweet preserves				Vinagre, C., Vinagre, S., Carrilho, E., García, D., Vázquez, F., & PintoGomes, C. (2017). Ethnobotanical study in the protected landscape “Serra de Montejunto”(Portugal). Journal of Medicinal Plants Studies, 5, 110–124. https://www.researchgate.net/profile/Francisco-Vazquez-38/publication/312662594_Ethnobotanical_study_in_the_protected_landscape_Serra_de_Montejunto_Portugal/links/5887a767aca272b7…
Arbutus spp.	Arbutus unedo	Arbutus unedo	Portugal	Europe	Alcoholic beverage	Alcoholic beverage				Vinagre, C., Vinagre, S., Carrilho, E., García, D., Vázquez, F., & PintoGomes, C. (2017). Ethnobotanical study in the protected landscape “Serra de Montejunto”(Portugal). Journal of Medicinal Plants Studies, 5, 110–124. https://www.researchgate.net/profile/Francisco-Vazquez-38/publication/312662594_Ethnobotanical_study_in_the_protected_landscape_Serra_de_Montejunto_Portugal/links/5887a767aca272b7…
Arbutus spp.	Arbutus unedo	Arbutus unedo	Portugal	Europe	Raw	Raw	Posible presence of alcohol			Fonseca, A. F. F. da. (2015). Flora da península de Setúbal: Uma contribuição para o conhecimento da etnobotânica (Master Thesis, Universidade de Évora). http://hdl.handle.net/10174/17431
Arbutus spp.	Arbutus unedo	Arbutus unedo	Portugal	Europe	Alcoholic beverage	Alcoholic beverage				Fonseca, A. F. F. da. (2015). Flora da península de Setúbal: Uma contribuição para o conhecimento da etnobotânica (Master Thesis, Universidade de Évora). http://hdl.handle.net/10174/17431
Arbutus spp.	Arbutus unedo	Arbutus unedo	Morocco	N Africa	Raw	Raw				El Haouari, M., Assem, N., Changan, S., Kumar, M., Daştan, S. D., Rajkovic, J., Taheri, Y., & Sharifi-Rad, J. (2021). An Insight into Phytochemical, Pharmacological, and Nutritional Properties of Arbutus unedo L. from Morocco. Evidence-Based Complementary and Alternative Medicine, 2021, 1794621. https://doi.org/10.1155/2021/1794621
Arbutus spp.	Arbutus unedo	Arbutus unedo	Morocco	N Africa	Raw	Raw				Rahima, F., Wahid, N., Aabdousse, J., Boulli, A., & Bouda, S. (2019). Ethnobotanical uses and distribution status of Arbutus unedo in Morocco. Ethnobotany Research and Applications, 18, 30. https://doi.org/10.32859/era.18.30.1-12
Arbutus spp.	Arbutus unedo	Arbutus unedo	Morocco	N Africa	Jam and preserves	Sweet preserves				Rahima, F., Wahid, N., Aabdousse, J., Boulli, A., & Bouda, S. (2019). Ethnobotanical uses and distribution status of Arbutus unedo in Morocco. Ethnobotany Research and Applications, 18, 30. https://doi.org/10.32859/era.18.30.1-12
Arbutus spp.	Arbutus unedo	Arbutus unedo	Morocco	N Africa	Ingredient for bread and pastry	Baked goods				Rahima, F., Wahid, N., Aabdousse, J., Boulli, A., & Bouda, S. (2019). Ethnobotanical uses and distribution status of Arbutus unedo in Morocco. Ethnobotany Research and Applications, 18, 30. https://doi.org/10.32859/era.18.30.1-12
Arbutus spp.	Arbutus unedo	Arbutus unedo	Morocco	N Africa	Raw	Raw				Ghanimi, R., Ouhammou, A., Ahouach, A., & Cherkaoui, M. (2022). Ethnobotanical study on wild edible plants traditionally used by Messiwa people, Morocco. Journal of Ethnobiology and Ethnomedicine, 18, 16. https://doi.org/10.1186/s13002-022-00500-4
Arbutus spp.	Arbutus unedo	Arbutus unedo	Morocco	N Africa	Dried	Dried				Bajoub, A., Ennahli, N., Ouaabou, R., Chaji, S., Hafida, H., Soulaymani, A., Idlimam, A., Merah, O., Lahlali, R., & Ennahli, S. (2023). Investigation into Solar Drying of Moroccan Strawberry Tree (Arbutus unedo L.) Fruit: Effects on Drying Kinetics and Phenolic Composition. Applied Sciences, 13(2), 769. https://doi.org/10.3390/app13020769
Arbutus spp.	Arbutus unedo	Arbutus unedo	Morocco	N Africa	Raw	Raw				Lentini, F., & Venza, F. (2007). Wild food plants of popular use in Sicily. Journal of Ethnobiology and Ethnomedicine, 3, 15. https://doi.org/10.1186/1746-4269-3-15
Arbutus spp.	Arbutus unedo	Arbutus unedo	Morocco	N Africa	Raw	Raw				Naciri, K., Abdelghani Aboukhalaf, Kalili, A., Moujabbir, S., Essaih, S., Tbatou, M., Belahyane, A., & Belahsen, R. (2022). Ethnobotanical knowledge of wild food plants in Khenifra, a province in the Middle Atlas region of Morocco. GSC Advanced Research and Reviews, 13(2), 180–200. https://doi.org/10.30574/gscarr.2022.13.2.0306
Arbutus spp.	Arbutus unedo	Arbutus unedo	Morocco	N Africa	Jam and preserves	Sweet preserves				Faida, R. (2022). Biogéographie, ethnobotanie et diversité génétique des populations naturelles d’arbousier (Arbutus unedo L.) au Maroc (Doctoral dissertation, Universite Sultan Moulay Slimane). https://toubkal.imist.ma/bitstream/handle/123456789/25801/467-22%20Rahima%20FAIDA.pdf?sequence=1
Arbutus spp.	Arbutus unedo	Arbutus unedo	Morocco	N Africa	Ingredient for bread and pastry	Baked goods				Faida, R. (2022). Biogéographie, ethnobotanie et diversité génétique des populations naturelles d’arbousier (Arbutus unedo L.) au Maroc (Doctoral dissertation, Universite Sultan Moulay Slimane). https://toubkal.imist.ma/bitstream/handle/123456789/25801/467-22%20Rahima%20FAIDA.pdf?sequence=1
Arbutus spp.	Arbutus xalapensis	Arbutus xalapensis	Mexico	N America	Raw	Raw	Overconsumption causes headache			Pérez Escandón, B. E., Villaviciencio Nieto, M. A., & Ramirez Aguirre, A. (2003). Lista de las plantas útiles del estado de Hidalgo. Universidad Autónoma del Estado de Hidalgo. https://books.google.es/books?hl=ca&lr=&id=m5L3tqHwGn8C&oi=fnd&pg=PA7&dq=2.%09P%C3%A9rez+Escand%C3%B3n,+B.+E.+(2003).+Lista+de+las+plantas+%C3%BAtiles+del+estado+de+Hidalgo.+UAEH.:+https://books.google.es/books%3Fid%3Dm5L3…
Arbutus spp.	Arbutus pavarii	Arbutus pavarii	Libya	N Africa	Raw	Raw				Mahklouf, M. (2019). Ethnobotanical Study of Edible Wild Plants in Libya. European Journal of Ecology, 5(2), Article 2. https://journals.ku.edu/EuroJEcol/article/view/13363
Arbutus spp.	Arbutus pavarii	Arbutus pavarii	Libya	N Africa	Jam and preserves	Sweet preserves				Mahklouf, M. (2019). Ethnobotanical Study of Edible Wild Plants in Libya. European Journal of Ecology, 5(2), Article 2. https://journals.ku.edu/EuroJEcol/article/view/13363
Arbutus spp.	Arbutus pavarii	Arbutus pavarii	Libya	N Africa	Raw	Raw				El-Darier, S. M., & El-Mogaspi, F. M. (2009). Ethnobotany and relative importance of some endemic plant species at El-Jabal El-Akhdar Region (Libya). World Journal of Agricultural Sciences, 5(3), 353–360. https://www.researchgate.net/publication/242117838_Ethnobotany_and_Relative_Importance_of_Some_Endemic_Plant_Species_at_El-Jabal_El-Akhdar_Region_Libya
Arbutus spp.	Arbutus andrachne	Arbutus andrachne	Jordan	W Asia	Raw	Raw				Tukan, S. K., Takruri, H. R., & Al-Eisawi, D. M. (1998). The use of wild edible plants in the Jordanian diet. International Journal of Food Sciences and Nutrition, 49(3), 225–235. https://doi.org/10.3109/09637489809086416
Arbutus spp.	Arbutus unedo	Arbutus unedo	Italy	Europe	Raw	Raw				Hadjichambis, A. C., Paraskeva-Hadjichambi, D., Della, A., Elena Giusti, M., De Pasquale, C., Lenzarini, C., Censorii, E., Reyes Gonzales-Tejero, M., Patricia Sanchez-Rojas, C., Ramiro-Gutierrez, J. M., Skoula, M., Johnson, C., Sarpaki, A., Hmamouchi, M., Jorhi, S., El-Demerdash, M., El-Zayat, M., & Pieroni, A. (2008). Wild and semi-domesticated food plant consumption in seven circum-Mediterranea…
Arbutus spp.	Arbutus unedo	Arbutus unedo	Italy	Europe	Jam and preserves	Sweet preserves				Hadjichambis, A. C., Paraskeva-Hadjichambi, D., Della, A., Elena Giusti, M., De Pasquale, C., Lenzarini, C., Censorii, E., Reyes Gonzales-Tejero, M., Patricia Sanchez-Rojas, C., Ramiro-Gutierrez, J. M., Skoula, M., Johnson, C., Sarpaki, A., Hmamouchi, M., Jorhi, S., El-Demerdash, M., El-Zayat, M., & Pieroni, A. (2008). Wild and semi-domesticated food plant consumption in seven circum-Mediterranea…
Arbutus spp.	Arbutus unedo	Arbutus unedo	Italy	Europe	Raw	Raw				Baldi, A., Bruschi, P., Campeggi, S., Egea, T., Rivera, D., Obon, C., & Lenzi, A. (2022). The Renaissance of Wild Food Plants: Insights from Tuscany (Italy). Foods, 11 (3), 300. https://doi.org/10.3390/foods11030300
Arbutus spp.	Arbutus unedo	Arbutus unedo	Italy	Europe	Cooked	Cooked				Baldi, A., Bruschi, P., Campeggi, S., Egea, T., Rivera, D., Obon, C., & Lenzi, A. (2022). The Renaissance of Wild Food Plants: Insights from Tuscany (Italy). Foods, 11 (3), 300. https://doi.org/10.3390/foods11030300
Arbutus spp.	Arbutus unedo	Arbutus unedo	Italy	Europe	Jam and preserves	Sweet preserves				Baldi, A., Bruschi, P., Campeggi, S., Egea, T., Rivera, D., Obon, C., & Lenzi, A. (2022). The Renaissance of Wild Food Plants: Insights from Tuscany (Italy). Foods, 11 (3), 300. https://doi.org/10.3390/foods11030300
Arbutus spp.	Arbutus unedo	Arbutus unedo	Italy	Europe	Alcoholic beverage	Alcoholic beverage				Baldi, A., Bruschi, P., Campeggi, S., Egea, T., Rivera, D., Obon, C., & Lenzi, A. (2022). The Renaissance of Wild Food Plants: Insights from Tuscany (Italy). Foods, 11 (3), 300. https://doi.org/10.3390/foods11030300
Arbutus spp.	Arbutus unedo	Arbutus unedo	Italy	Europe	Raw	Raw				Mattalia, G., Sõukand, R., Corvo, P., & Pieroni, A. (2020). Dissymmetry at the Border: Wild Food and Medicinal Ethnobotany of Slovenes and Friulians in NE Italy. Economic Botany, 74(1), 1–14. https://doi.org/10.1007/s12231-020-09488-y
Arbutus spp.	Arbutus unedo	Arbutus unedo	Italy	Europe	Alcoholic beverage	Alcoholic beverage				Mattalia, G., Sõukand, R., Corvo, P., & Pieroni, A. (2020). Dissymmetry at the Border: Wild Food and Medicinal Ethnobotany of Slovenes and Friulians in NE Italy. Economic Botany, 74(1), 1–14. https://doi.org/10.1007/s12231-020-09488-y
Arbutus spp.	Arbutus unedo	Arbutus unedo	Italy	Europe	Raw	Raw				Sansanelli, S., Ferri, M., Salinitro, M., & Tassoni, A. (2017). Ethnobotanical survey of wild food plants traditionally collected and consumed in the Middle Agri Valley (Basilicata region, southern Italy). Journal of Ethnobiology and Ethnomedicine, 13(1), 50. https://doi.org/10.1186/s13002-017-0177-4
Arbutus spp.	Arbutus unedo	Arbutus unedo	Italy	Europe	Raw	Raw				Scherrer, A. M., Motti, R., & Weckerle, C. S. (2005). Traditional plant use in the areas of Monte Vesole and Ascea, Cilento National Park (Campania, Southern Italy). Journal of Ethnopharmacology, 97(1), 129–143. https://doi.org/10.1016/j.jep.2004.11.002
Arbutus spp.	Arbutus unedo	Arbutus unedo	Italy	Europe	Alcoholic beverage	Alcoholic beverage				Scherrer, A. M., Motti, R., & Weckerle, C. S. (2005). Traditional plant use in the areas of Monte Vesole and Ascea, Cilento National Park (Campania, Southern Italy). Journal of Ethnopharmacology, 97(1), 129–143. https://doi.org/10.1016/j.jep.2004.11.002
Arbutus spp.	Arbutus unedo	Arbutus unedo	Italy	Europe	Raw	Raw				Motti, R., Bonanomi, G., Lanzotti, V., & Sacchi, R. (2020). The Contribution of Wild Edible Plants to the Mediterranean Diet: An Ethnobotanical Case Study Along the Coast of Campania (Southern Italy). Economic Botany, 74(3), 249–272. https://doi.org/10.1007/s12231-020-09504-1
Arbutus spp.	Arbutus unedo	Arbutus unedo	Italy	Europe	Jam and preserves	Sweet preserves				Motti, R., Bonanomi, G., Lanzotti, V., & Sacchi, R. (2020). The Contribution of Wild Edible Plants to the Mediterranean Diet: An Ethnobotanical Case Study Along the Coast of Campania (Southern Italy). Economic Botany, 74(3), 249–272. https://doi.org/10.1007/s12231-020-09504-1
Arbutus spp.	Arbutus unedo	Arbutus unedo	Italy	Europe	Raw	Raw				Maruca, G., Spampinato, G., Turiano, D., Laghetti, G., & Musarella, C. M. (2019). Ethnobotanical notes about medicinal and useful plants of the Reventino Massif tradition (Calabria region, Southern Italy). Genetic Resources and Crop Evolution, 66, 1027–1040. https://doi.org/10.1007/s10722-019-00768-8
Arbutus spp.	Arbutus unedo	Arbutus unedo	Italy	Europe	Raw	Raw				Mautone, M., De Martino, L., & De Feo, V. (2019). Ethnobotanical research in Cava de’ Tirreni area, Southern Italy. Journal of Ethnobiology and Ethnomedicine, 15, 50. https://doi.org/10.1186/s13002-019-0330-3
Arbutus spp.	Arbutus unedo	Arbutus unedo	Italy	Europe	Jam and preserves	Sweet preserves				Mautone, M., De Martino, L., & De Feo, V. (2019). Ethnobotanical research in Cava de’ Tirreni area, Southern Italy. Journal of Ethnobiology and Ethnomedicine, 15, 50. https://doi.org/10.1186/s13002-019-0330-3
Arbutus spp.	Arbutus unedo	Arbutus unedo	Italy	Europe	Raw	Raw				Lucchetti, L., Zitti, S., & Taffetani, F. (2019). Ethnobotanical uses in the Ancona district (Marche region, Central Italy). Journal of Ethnobiology and Ethnomedicine, 15, 9. https://doi.org/10.1186/s13002-019-0288-1
Arbutus spp.	Arbutus unedo	Arbutus unedo	Italy	Europe	Alcoholic beverage	Alcoholic beverage				Lucchetti, L., Zitti, S., & Taffetani, F. (2019). Ethnobotanical uses in the Ancona district (Marche region, Central Italy). Journal of Ethnobiology and Ethnomedicine, 15, 9. https://doi.org/10.1186/s13002-019-0288-1
Arbutus spp.	Arbutus unedo	Arbutus unedo	Italy	Europe	Raw	Raw				Lentini, F., & Venza, F. (2007). Wild food plants of popular use in Sicily. Journal of Ethnobiology and Ethnomedicine, 3, 15. https://doi.org/10.1186/1746-4269-3-15
Arbutus spp.	Arbutus unedo	Arbutus unedo	Italy	Europe	Dried	Dried				Lentini, F., & Venza, F. (2007). Wild food plants of popular use in Sicily. Journal of Ethnobiology and Ethnomedicine, 3, 15. https://doi.org/10.1186/1746-4269-3-15
Arbutus spp.	Arbutus unedo	Arbutus unedo	Italy	Europe	Jam and preserves	Sweet preserves				Lentini, F., & Venza, F. (2007). Wild food plants of popular use in Sicily. Journal of Ethnobiology and Ethnomedicine, 3, 15. https://doi.org/10.1186/1746-4269-3-15
Arbutus spp.	Arbutus unedo	Arbutus unedo	Italy	Europe	Raw	Raw				Cornara, L., La Rocca, A., Marsili, S., & Mariotti, M. G. (2009). Traditional uses of plants in the Eastern Riviera (Liguria, Italy). Journal of Ethnopharmacology, 125(1), 16–30. https://doi.org/10.1016/j.jep.2009.06.021
Arbutus spp.	Arbutus unedo	Arbutus unedo	Italy	Europe	Cooked	Cooked				Cornara, L., La Rocca, A., Marsili, S., & Mariotti, M. G. (2009). Traditional uses of plants in the Eastern Riviera (Liguria, Italy). Journal of Ethnopharmacology, 125(1), 16–30. https://doi.org/10.1016/j.jep.2009.06.021
Arbutus spp.	Arbutus unedo	Arbutus unedo	Italy	Europe	Soft drink	Non-alcoholic beverage				Cornara, L., La Rocca, A., Marsili, S., & Mariotti, M. G. (2009). Traditional uses of plants in the Eastern Riviera (Liguria, Italy). Journal of Ethnopharmacology, 125(1), 16–30. https://doi.org/10.1016/j.jep.2009.06.021
Arbutus spp.	Arbutus unedo	Arbutus unedo	Italy	Europe	Jam and preserves	Sweet preserves				Cornara, L., La Rocca, A., Marsili, S., & Mariotti, M. G. (2009). Traditional uses of plants in the Eastern Riviera (Liguria, Italy). Journal of Ethnopharmacology, 125(1), 16–30. https://doi.org/10.1016/j.jep.2009.06.021
Arbutus spp.	Arbutus unedo	Arbutus unedo	Italy	Europe	Raw	Raw				Signorini, M.A., Piredda, M. & Bruschi, P. (2009). Plants and traditional knowledge: An ethnobotanical investigation on Monte Ortobene (Nuoro, Sardinia). Journal of Ethnobiology and Ethnomedicine 5, 6. https://doi.org/10.1186/1746-4269-5-6
Arbutus spp.	Arbutus unedo	Arbutus unedo	Italy	Europe	Syrup	Sweet preserves				Signorini, M.A., Piredda, M. & Bruschi, P. (2009). Plants and traditional knowledge: An ethnobotanical investigation on Monte Ortobene (Nuoro, Sardinia). Journal of Ethnobiology and Ethnomedicine 5, 6. https://doi.org/10.1186/1746-4269-5-6
Arbutus spp.	Arbutus unedo	Arbutus unedo	Italy	Europe	Raw	Raw				Mattalia, G., Corvo, P., & Pieroni, A. (2020). The virtues of being peripheral, recreational, and transnational: Local wild food and medicinal plant knowledge in selected remote municipalities of Calabria, Southern Italy. Ethnobotany Research and Applications, 19, 38. http://dx.doi.org/10.32859/era.19.38.1-20
Arbutus spp.	Arbutus unedo	Arbutus unedo	Italy	Europe	Ice cream	Sweets				Mattalia, G., Corvo, P., & Pieroni, A. (2020). The virtues of being peripheral, recreational, and transnational: Local wild food and medicinal plant knowledge in selected remote municipalities of Calabria, Southern Italy. Ethnobotany Research and Applications, 19, 38. http://dx.doi.org/10.32859/era.19.38.1-20
Arbutus spp.	Arbutus unedo	Arbutus unedo	Italy	Europe	Granita	Non-alcoholic beverage				Mattalia, G., Corvo, P., & Pieroni, A. (2020). The virtues of being peripheral, recreational, and transnational: Local wild food and medicinal plant knowledge in selected remote municipalities of Calabria, Southern Italy. Ethnobotany Research and Applications, 19, 38. http://dx.doi.org/10.32859/era.19.38.1-20
Arbutus spp.	Arbutus unedo	Arbutus unedo	Italy	Europe	Jam and preserves	Sweet preserves				Mattalia, G., Corvo, P., & Pieroni, A. (2020). The virtues of being peripheral, recreational, and transnational: Local wild food and medicinal plant knowledge in selected remote municipalities of Calabria, Southern Italy. Ethnobotany Research and Applications, 19, 38. http://dx.doi.org/10.32859/era.19.38.1-20
Arbutus spp.	Arbutus unedo	Arbutus unedo	Italy	Europe	Raw	Raw				Mattalia, G., Corvo, P., & Pieroni, A. (2020). The virtues of being peripheral, recreational, and transnational: Local wild food and medicinal plant knowledge in selected remote municipalities of Calabria, Southern Italy. Ethnobotany Research and Applications, 19, 38. http://dx.doi.org/10.32859/era.19.38.1-20
Arbutus spp.	Arbutus unedo	Arbutus unedo	Italy	Europe	Alcoholic beverage	Alcoholic beverage				Mattalia, G., Corvo, P., & Pieroni, A. (2020). The virtues of being peripheral, recreational, and transnational: Local wild food and medicinal plant knowledge in selected remote municipalities of Calabria, Southern Italy. Ethnobotany Research and Applications, 19, 38. http://dx.doi.org/10.32859/era.19.38.1-20
Arbutus spp.	Arbutus unedo	Arbutus unedo	Italy	Europe	Raw	Raw				Geraci, A., Amato, F., Di Noto, G., Bazan, G., & Schicchi, R. (2018). The wild taxa utilized as vegetables in Sicily (Italy): A traditional component of the Mediterranean diet. Journal of Ethnobiology and Ethnomedicine, 14, 14. https://doi.org/10.1186/s13002-018-0215-x
Arbutus spp.	Arbutus unedo	Arbutus unedo	Italy	Europe	Raw	Raw				Pieroni, A. (1999). Gathered Wild Food Plants in the Upper Valley of the Serchio River (Garfagnana), Central Italy. Economic Botany, 53(3), 327–341. https://doi.org/10.1007/BF02866645
Arbutus spp.	Arbutus unedo	Arbutus unedo	Italy	Europe	Jam and preserves	Sweet preserves				Pieroni, A. (1999). Gathered Wild Food Plants in the Upper Valley of the Serchio River (Garfagnana), Central Italy. Economic Botany, 53(3), 327–341. https://doi.org/10.1007/BF02866645
Arbutus spp.	Arbutus unedo	Arbutus unedo	Italy	Europe	Raw	Raw				Gentile, C., Spampinato, G., Patti, M., Laface, V. L. A., & Musarella, C. M. (2022). Contribution to the ethnobotanical knowledge of Serre Calabre (Southern Italy). Research Journal of Ecology and Environmental Sciences, 2(3), 35–55. https://www.scipublications.com/journal/index.php/rjees/article/view/389
Arbutus spp.	Arbutus unedo	Arbutus unedo	Italy	Europe	Raw	Raw				Signorini, M. A., Lombardini, C., Bruschi, P., & Vivona, L. (2007). Conoscenze etnobotaniche e saperi tradizionali nel territorio di San Miniato (Pisa). Atti della Società Toscana di Scienze Naturali, Serie B. 114, 65–83. http://www.stsn.it/images/pdf/serB114/07_signorini.pdf
Arbutus spp.	Arbutus unedo	Arbutus unedo	Italy	Europe	Jam and preserves	Sweet preserves				Signorini, M. A., Lombardini, C., Bruschi, P., & Vivona, L. (2007). Conoscenze etnobotaniche e saperi tradizionali nel territorio di San Miniato (Pisa). Atti della Società Toscana di Scienze Naturali, Serie B. 114, 65–83. http://www.stsn.it/images/pdf/serB114/07_signorini.pdf
Arbutus spp.	Arbutus unedo	Arbutus unedo	Italy	Europe	Alcoholic beverage	Alcoholic beverage				Signorini, M. A., Lombardini, C., Bruschi, P., & Vivona, L. (2007). Conoscenze etnobotaniche e saperi tradizionali nel territorio di San Miniato (Pisa). Atti della Società Toscana di Scienze Naturali, Serie B. 114, 65–83. http://www.stsn.it/images/pdf/serB114/07_signorini.pdf
Arbutus spp.	Arbutus unedo	Arbutus unedo	Italy	Europe	Raw	Raw				Perno, L., Corsi, G., & Miraldi, E. (1997). Aspetti etnobotanici nel territorio di Rio nell’Elba. Atti della Società Toscana di Scienze Naturali, Serie B, 104, 43–51. http://www.stsn.it/serB104/Perno-Corsi-Miraldi.pdf
Arbutus spp.	Arbutus unedo	Arbutus unedo	Italy	Europe	Sugar syrup	Sweet preserves				Perno, L., Corsi, G., & Miraldi, E. (1997). Aspetti etnobotanici nel territorio di Rio nell’Elba. Atti della Società Toscana di Scienze Naturali, Serie B, 104, 43–51. http://www.stsn.it/serB104/Perno-Corsi-Miraldi.pdf
Arbutus spp.	Arbutus unedo	Arbutus unedo	Italy	Europe	Jam and preserves	Sweet preserves				Perno, L., Corsi, G., & Miraldi, E. (1997). Aspetti etnobotanici nel territorio di Rio nell’Elba. Atti della Società Toscana di Scienze Naturali, Serie B, 104, 43–51. http://www.stsn.it/serB104/Perno-Corsi-Miraldi.pdf
Arbutus spp.	Arbutus unedo	Arbutus unedo	Italy	Europe	Alcoholic beverage	Alcoholic beverage				Luciano, R., & Salvo, R. (2015). Liquori. Araba Fenice.
Arbutus spp.	Arbutus unedo	Arbutus unedo	Italy	Europe	Alcoholic beverage	Alcoholic beverage				Luciano, R., & Salvo, R. (2015). Liquori. Araba Fenice.
Arbutus spp.	Arbutus unedo	Arbutus unedo	Greece	Europe	Alcoholic beverage	Alcoholic beverage				Soufleros, E. H., Mygdalia, S. A., & Natskoulis, P. (2005). Production process and characterization of the traditional Greek fruit distillate “Koumaro” by aromatic and mineral composition. Journal of Food Composition and Analysis, 18(7), 699–716. https://doi.org/10.1016/j.jfca.2004.06.010
Arbutus spp.	Arbutus unedo	Arbutus unedo	France	Europe	Raw	Raw		Etnobotànica dels Països Catalans
Arbutus spp.	Arbutus unedo	Arbutus unedo	France	Europe	Jam and preserves	Sweet preserves		Etnobotànica dels Països Catalans
Arbutus spp.	Arbutus unedo	Arbutus unedo	France	Europe	Compote	Sweet preserves		Etnobotànica dels Països Catalans
Arbutus spp.	Arbutus unedo	Arbutus unedo	Croatia	Europe	Alcoholic beverage	Alcoholic beverage				Łuczaj, Ł., Jug-Dujaković, M., Dolina, K., & Vitasovic-Kosić, I. (2019). Plants in alcoholic beverages on the Croatian islands, with special reference to rakija travarica. Journal of Ethnobiology and Ethnomedicine, 15, 51. https://doi.org/10.1186/s13002-019-0332-1
Arbutus spp.	Arbutus unedo	Arbutus unedo	Croatia	Europe	Raw	Raw				Łuczaj, Ł., Fressel, N., & Perković, S. (2013). Wild food plants used in the villages of the Lake Vrana Nature Park (northern Dalmatia, Croatia). Acta Societatis Botanicorum Poloniae, 82(4), 275–281. https://doi.org/10.5586/asbp.2013.036
Arbutus spp.	Arbutus unedo	Arbutus unedo	Croatia	Europe	Alcoholic beverage	Alcoholic beverage				Łuczaj, Ł., Fressel, N., & Perković, S. (2013). Wild food plants used in the villages of the Lake Vrana Nature Park (northern Dalmatia, Croatia). Acta Societatis Botanicorum Poloniae, 82(4), 275–281. https://doi.org/10.5586/asbp.2013.036
Arbutus spp.	Arbutus unedo	Arbutus unedo	Croatia	Europe	Syrup	Sweet preserves				Łuczaj, Ł., Fressel, N., & Perković, S. (2013). Wild food plants used in the villages of the Lake Vrana Nature Park (northern Dalmatia, Croatia). Acta Societatis Botanicorum Poloniae, 82(4), 275–281. https://doi.org/10.5586/asbp.2013.036
Arbutus spp.	Arbutus unedo	Arbutus unedo	Croatia	Europe	Raw	Raw				Ninčević Runjić, T., Jug-Dujaković, M., Runjic, M., & Łuczaj, Ł. (2024). Wild Edible Plants Used in Dalmatian Zagora (Croatia). Plants, 13(8), 1079. https://doi.org/10.3390/plants13081079
Arbutus spp.	Arbutus unedo	Arbutus unedo	Croatia	Europe	Alcoholic beverage	Alcoholic beverage				Ninčević Runjić, T., Jug-Dujaković, M., Runjic, M., & Łuczaj, Ł. (2024). Wild Edible Plants Used in Dalmatian Zagora (Croatia). Plants, 13(8), 1079. https://doi.org/10.3390/plants13081079
Arbutus spp.	Arbutus unedo	Arbutus unedo	Croatia	Europe	Raw	Raw				Dolina, K., & Łuczaj, Ł. (2014). Wild food plants used on the Dubrovnik coast (south-eastern Croatia). Acta Societatis Botanicorum Poloniae, 83(3), 175–181. https://doi.org/10.5586/asbp.2014.029
Arbutus spp.	Arbutus unedo	Arbutus unedo	Croatia	Europe	Alcoholic beverage	Alcoholic beverage				Dolina, K., & Łuczaj, Ł. (2014). Wild food plants used on the Dubrovnik coast (south-eastern Croatia). Acta Societatis Botanicorum Poloniae, 83(3), 175–181. https://doi.org/10.5586/asbp.2014.029
Arbutus spp.	Arbutus unedo	Arbutus unedo	Bosnia and Herzegovina	Europe	Raw	Raw				Jman Redzic, S. (2006). Wild edible plants and their traditional use in the human nutrition in Bosnia‐Herzegovina. Ecology of Food and Nutrition, 45(3), 189-232. https://doi.org/10.1080/03670240600648963
Arbutus spp.	Arbutus unedo	Arbutus unedo	Algeria	N Africa	Raw	Raw				Hadj-Said, D., & Bouazza, B. (2023). Medicinal plants used for the treatment of respiratory diseases in Kabylia, north of Algeria: An ethnomedicinal survey. Journal of Herbal Medicine, 40, 100685. https://doi.org/10.1016/j.hermed.2023.100685
Arbutus spp.	Arbutus unedo	Arbutus unedo		Europe	Raw	Raw		Plants for a future
Arbutus spp.	Arbutus unedo	Arbutus unedo		Europe	Jam and preserves	Sweet preserves		Plants for a future
Arbutus spp.	Arbutus andrachne	Arbutus andrachne		Europe, W Asia	Raw	Raw		Plants for a future
Arbutus spp.	Arbutus andrachne	Arbutus andrachne		Europe, W Asia	Preserved	Sweet preserves		Plants for a future
Arbutus spp.	Arbutus texana	Arbutus xalapensis		N America	Raw	Raw		Plants for a future
Arbutus spp.	Arbutus texana	Arbutus xalapensis		N America	Cooked	Cooked		Plants for a future
Arbutus spp.	Arbutus x andrachnoides	Arbutus × andrachnoides		Europe, W Asia	Raw	Raw		Plants for a future
Arbutus spp.	Arbutus xalapensis	Arbutus xalapensis		N America	Raw	Raw		Plants for a future
Arbutus spp.	Arbutus unedo	Arbutus unedo		Europe	Alcoholic beverage	Alcoholic beverage				Tenuta, M. C., Tundis, R., Xiao, J., Loizzo, M. R., Dugay, A., & Deguin, B. (2019). Arbutus species (Ericaceae) as source of valuable bioactive products. Critical Reviews in Food Science and Nutrition, 59(6), 864–881. https://doi.org/10.1080/10408398.2018.1551777
Arbutus spp.	Arbutus unedo	Arbutus unedo		Europe	Raw	Raw				Tenuta, M. C., Tundis, R., Xiao, J., Loizzo, M. R., Dugay, A., & Deguin, B. (2019). Arbutus species (Ericaceae) as source of valuable bioactive products. Critical Reviews in Food Science and Nutrition, 59(6), 864–881. https://doi.org/10.1080/10408398.2018.1551777
Arbutus spp.	Arbutus unedo	Arbutus unedo		Europe	Ingredient for bread and pastry	Baked goods				Tenuta, M. C., Tundis, R., Xiao, J., Loizzo, M. R., Dugay, A., & Deguin, B. (2019). Arbutus species (Ericaceae) as source of valuable bioactive products. Critical Reviews in Food Science and Nutrition, 59(6), 864–881. https://doi.org/10.1080/10408398.2018.1551777
Arbutus spp.	Arbutus unedo	Arbutus unedo		Europe	Condiment	Condiment				Tenuta, M. C., Tundis, R., Xiao, J., Loizzo, M. R., Dugay, A., & Deguin, B. (2019). Arbutus species (Ericaceae) as source of valuable bioactive products. Critical Reviews in Food Science and Nutrition, 59(6), 864–881. https://doi.org/10.1080/10408398.2018.1551777
Arbutus spp.	Arbutus unedo	Arbutus unedo		Europe	Jam and preserves	Sweet preserves				Tenuta, M. C., Tundis, R., Xiao, J., Loizzo, M. R., Dugay, A., & Deguin, B. (2019). Arbutus species (Ericaceae) as source of valuable bioactive products. Critical Reviews in Food Science and Nutrition, 59(6), 864–881. https://doi.org/10.1080/10408398.2018.1551777
Arbutus spp.	Arbutus unedo	Arbutus unedo		Europe	Jelly and gelatin	Sweet preserves				Tenuta, M. C., Tundis, R., Xiao, J., Loizzo, M. R., Dugay, A., & Deguin, B. (2019). Arbutus species (Ericaceae) as source of valuable bioactive products. Critical Reviews in Food Science and Nutrition, 59(6), 864–881. https://doi.org/10.1080/10408398.2018.1551777
Arbutus spp.	Arbutus pavarii	Arbutus pavarii		W Asia	Raw	Raw				Hegazy, A. K., Al-Rowaily, S. L., Faisal, M., Alatar, A. A., El-Bana, M. I., & Assaeed, A. M. (2013). Nutritive value and antioxidant activity of some edible wild fruits in the Middle East. Academic Journals, 7(15), 938–946. https://doi.org/10.5897/JMPR13.2588
Arbutus spp.	Arbutus pavarii	Arbutus pavarii		W Asia	Jelly and gelatin	Sweet preserves				Hegazy, A. K., Al-Rowaily, S. L., Faisal, M., Alatar, A. A., El-Bana, M. I., & Assaeed, A. M. (2013). Nutritive value and antioxidant activity of some edible wild fruits in the Middle East. Academic Journals, 7(15), 938–946. https://doi.org/10.5897/JMPR13.2588
Arbutus spp.	Arbutus pavarii	Arbutus pavarii		W Asia	Jam and preserves	Sweet preserves				Hegazy, A. K., Al-Rowaily, S. L., Faisal, M., Alatar, A. A., El-Bana, M. I., & Assaeed, A. M. (2013). Nutritive value and antioxidant activity of some edible wild fruits in the Middle East. Academic Journals, 7(15), 938–946. https://doi.org/10.5897/JMPR13.2588
Arbutus spp.	Arbutus pavarii	Arbutus pavarii		W Asia	Alcoholic beverage	Alcoholic beverage				Hegazy, A. K., Al-Rowaily, S. L., Faisal, M., Alatar, A. A., El-Bana, M. I., & Assaeed, A. M. (2013). Nutritive value and antioxidant activity of some edible wild fruits in the Middle East. Academic Journals, 7(15), 938–946. https://doi.org/10.5897/JMPR13.2588
Arbutus spp.	Arbutus pavarii	Arbutus pavarii		W Asia	Unspecified non-alcoholic beverage	Non-alcoholic beverage				Hegazy, A. K., Al-Rowaily, S. L., Faisal, M., Alatar, A. A., El-Bana, M. I., & Assaeed, A. M. (2013). Nutritive value and antioxidant activity of some edible wild fruits in the Middle East. Academic Journals, 7(15), 938–946. https://doi.org/10.5897/JMPR13.2588
Arbutus spp.	Arbutus unedo	Arbutus unedo		Europe	Cooked	Cooked				Pericin, C. (2020). Piante selvatiche commestibili dell’Istria. Atti, L(1), 488–528. https://crsrv.org/PDF/Atti/Atti-50/Claudio-Pericin-Piante-selvatiche-commestibili-dell-Istria.pdf
Arbutus spp.	Arbutus unedo	Arbutus unedo		Europe	Raw	Raw				Pericin, C. (2020). Piante selvatiche commestibili dell’Istria. Atti, L(1), 488–528. https://crsrv.org/PDF/Atti/Atti-50/Claudio-Pericin-Piante-selvatiche-commestibili-dell-Istria.pdf
Fam. Pinaceae	Pinus spp.	Pinus spp.	USA	N America	Alcoholic beverage	Alcoholic beverage				Rodríguez Valerón, N., Prado Vásquez, D., & Munk, R. (2021). Pinaceae Species: Spruce, Pine and Fir as a New Culinary Herb and Spice. In R. Shabir Ahmad (Ed.), Herbs and Spices—New Processing Technologies. IntechOpen. https://doi.org/10.5772/intechopen.99280
Fam. Pinaceae	Pinus spp.	Pinus spp.	USA	N America	Soft drink	Non-alcoholic beverage				Rodríguez Valerón, N., Prado Vásquez, D., & Munk, R. (2021). Pinaceae Species: Spruce, Pine and Fir as a New Culinary Herb and Spice. In R. Shabir Ahmad (Ed.), Herbs and Spices—New Processing Technologies. IntechOpen. https://doi.org/10.5772/intechopen.99280
Fam. Pinaceae	Picea spp.	Picea spp.	USA	N America	Raw	Raw				Norton, C. H. (2018). Inuit Ethnobotany in the North American Subarctic and Arctic: Celebrating a Rich History and Expanding Research into New Areas Using Biocultural Diversity [MSc Thesis]. https://papyrus.bib.umontreal.ca/xmlui/handle/1866/22249
Fam. Pinaceae	Picea glauca	Picea laxa	USA	N America	Raw	Raw				Norton, C. H. (2018). Inuit Ethnobotany in the North American Subarctic and Arctic: Celebrating a Rich History and Expanding Research into New Areas Using Biocultural Diversity [MSc Thesis]. https://papyrus.bib.umontreal.ca/xmlui/handle/1866/22249
Fam. Pinaceae	Picea mariana	Picea mariana	USA	N America	Raw	Raw				Norton, C. H. (2018). Inuit Ethnobotany in the North American Subarctic and Arctic: Celebrating a Rich History and Expanding Research into New Areas Using Biocultural Diversity [MSc Thesis]. https://papyrus.bib.umontreal.ca/xmlui/handle/1866/22249
Fam. Pinaceae	Larix laricina	Larix laricina	USA	N America	Raw	Raw				Norton, C. H. (2018). Inuit Ethnobotany in the North American Subarctic and Arctic: Celebrating a Rich History and Expanding Research into New Areas Using Biocultural Diversity [MSc Thesis]. https://papyrus.bib.umontreal.ca/xmlui/handle/1866/22249
Fam. Pinaceae	Picea purpurea	Picea purpurea	USA	N America	Roasted	Cooked		Plants for a future
Fam. Pinaceae	Abies lasiocarpa	Abies lasiocarpa	USA	N America	Jam and preserves	Sweet preserves		Native American Ethnobotany
Fam. Pinaceae	Pinus sabiniana	Pinus sabiniana	USA	N America	Roasted	Cooked		Plants for a future
Fam. Pinaceae	Pinus pinea	Pinus pinea	USA	N America	Condiment	Condiment		Plants for a future
Fam. Pinaceae	Pinus monticola	Pinus monticola	USA	N America	Roasted	Cooked		Plants for a future
Fam. Pinaceae	Pinus lambertiana	Pinus lambertiana	USA	N America	Syrup	Sweet preserves		Plants for a future
Fam. Pinaceae	Pinus edulis	Pinus edulis	USA	N America	Roasted	Cooked		Plants for a future
Fam. Pinaceae	Pinus densiflora	Pinus densiflora	USA	N America	Oven-roasted	Cooked		Plants for a future
Fam. Pinaceae	Pinus banksiana	Pinus banksiana	USA	N America	Cooked	Cooked		Plants for a future
Fam. Pinaceae	Abies lasiocarpa	Abies lasiocarpa	USA	N America	Ingredient for bread and pastry	Baked goods		Plants for a future
Fam. Pinaceae	Picea abies	Picea abies	USA	N America	Roasted	Cooked		Plants for a future
Fam. Pinaceae	Picea asperata	Picea asperata	USA	N America	Roasted	Cooked		Plants for a future
Fam. Pinaceae	Picea brachytyla	Picea brachytyla	USA	N America	Roasted	Cooked		Plants for a future
Fam. Pinaceae	Picea breweriana	Picea breweriana	USA	N America	Roasted	Cooked		Plants for a future
Fam. Pinaceae	Picea engelmannii	Picea engelmannii	USA	N America	Roasted	Cooked		Plants for a future
Fam. Pinaceae	Picea glauca	Picea laxa	USA	N America	Roasted	Cooked		Plants for a future
Fam. Pinaceae	Picea glehnii	Picea glehnii	USA	N America	Roasted	Cooked		Plants for a future
Fam. Pinaceae	Picea jezoensis	Picea jezoensis	USA	N America	Roasted	Cooked		Plants for a future
Fam. Pinaceae	Picea mariana	Picea mariana	USA	N America	Roasted	Cooked		Plants for a future
Fam. Pinaceae	Picea omorika	Picea omorika	USA	N America	Roasted	Cooked		Plants for a future
Fam. Pinaceae	Picea orientalis	Picea orientalis	USA	N America	Roasted	Cooked		Plants for a future
Fam. Pinaceae	Picea pungens	Picea pungens	USA	N America	Roasted	Cooked		Plants for a future
Fam. Pinaceae	Picea purpurea	Picea purpurea	USA	N America	Roasted	Cooked		Plants for a future
Fam. Pinaceae	Picea rubens	Picea rubens	USA	N America	Roasted	Cooked		Plants for a future
Fam. Pinaceae	Picea sitchensis	Picea sitchensis	USA	N America	Roasted	Cooked		Plants for a future
Fam. Pinaceae	Picea smithiana	Picea smithiana	USA	N America	Roasted	Cooked		Plants for a future
Fam. Pinaceae	Picea sitchensis	Picea sitchensis	USA	N America	Raw	Raw		Native American Ethnobotany
Fam. Pinaceae	Pinus monticola	Pinus monticola	USA	N America	Raw	Raw		Native American Ethnobotany
Fam. Pinaceae	Pinus sabiniana	Pinus sabiniana	USA	N America	Raw	Raw		Native American Ethnobotany
Fam. Pinaceae	Picea glauca	Picea laxa	USA	N America	Boiled	Cooked				Savage, M. (2019). An Ethnobotany of Mount Rushmore National Memorial [MSc Thesis, University of Massachusetts Amherst]. https://scholarworks.umass.edu/larp_ms_projects/92
Fam. Pinaceae	Pinus sylvestris	Pinus sylvestris	Ukraine	Europe	Jam and preserves	Sweet preserves				Pieroni, A., & Sõukand, R. (2018). Forest as Stronghold of Local Ecological Practice: Currently Used Wild Food Plants in Polesia, Northern Ukraine. Economic Botany, 72(3), 311–331. https://doi.org/10.1007/s12231-018-9425-3
Fam. Pinaceae	Abies cilicica	Abies cilicica	Turkey	W Asia	Tea and herbal tea	Non-alcoholic beverage				Sargin, S. A., Selvi, S., & Büyükcengiz, M. (2015). Ethnomedicinal plants of Aydıncık District of Mersin, Turkey. Journal of Ethnopharmacology, 174, 200–216. https://doi.org/10.1016/j.jep.2015.08.008
Fam. Pinaceae	Pinus brutia	Pinus brutia	Turkey	W Asia	Tea and herbal tea	Non-alcoholic beverage				Sargin, S. A., Selvi, S., & Büyükcengiz, M. (2015). Ethnomedicinal plants of Aydıncık District of Mersin, Turkey. Journal of Ethnopharmacology, 174, 200–216. https://doi.org/10.1016/j.jep.2015.08.008
Fam. Pinaceae	Pinus brutia	Pinus brutia	Turkey	W Asia	Raw	Raw				Sargin, S. A., Selvi, S., & Büyükcengiz, M. (2015). Ethnomedicinal plants of Aydıncık District of Mersin, Turkey. Journal of Ethnopharmacology, 174, 200–216. https://doi.org/10.1016/j.jep.2015.08.008
Fam. Pinaceae	Pinus nigra	Pinus nigra	Turkey	W Asia	Raw	Raw				Kızılarslan, Ç., & Sevg, E. (2013). Ethnobotanical uses of genus Pinus L. (Pinaceae) in Turkey. Indian Journal of Traditional Knowledge, 12(2), 209–220. https://www.semanticscholar.org/paper/Ethnobotanical-uses-of-genus-Pinus-L.-%28Pinaceae%29-in-K%C4%B1z%C4%B1larslan-Sevg/7da3ce0028cdf8d0164ec1742cf1d6aaa2217da6
Fam. Pinaceae	Pinus nigra	Pinus nigra	Turkey	W Asia	Tea and herbal tea	Non-alcoholic beverage				Kızılarslan, Ç., & Sevg, E. (2013). Ethnobotanical uses of genus Pinus L. (Pinaceae) in Turkey. Indian Journal of Traditional Knowledge, 12(2), 209–220. https://www.semanticscholar.org/paper/Ethnobotanical-uses-of-genus-Pinus-L.-%28Pinaceae%29-in-K%C4%B1z%C4%B1larslan-Sevg/7da3ce0028cdf8d0164ec1742cf1d6aaa2217da6
Fam. Pinaceae	Pinus nigra	Pinus nigra	Turkey	W Asia	Candy	Sweets				Kızılarslan, Ç., & Sevg, E. (2013). Ethnobotanical uses of genus Pinus L. (Pinaceae) in Turkey. Indian Journal of Traditional Knowledge, 12(2), 209–220. https://www.semanticscholar.org/paper/Ethnobotanical-uses-of-genus-Pinus-L.-%28Pinaceae%29-in-K%C4%B1z%C4%B1larslan-Sevg/7da3ce0028cdf8d0164ec1742cf1d6aaa2217da6
Fam. Pinaceae	Pinus brutia	Pinus brutia	Turkey	W Asia	Raw	Raw				Kızılarslan, Ç., & Sevg, E. (2013). Ethnobotanical uses of genus Pinus L. (Pinaceae) in Turkey. Indian Journal of Traditional Knowledge, 12(2), 209–220. https://www.semanticscholar.org/paper/Ethnobotanical-uses-of-genus-Pinus-L.-%28Pinaceae%29-in-K%C4%B1z%C4%B1larslan-Sevg/7da3ce0028cdf8d0164ec1742cf1d6aaa2217da6
Fam. Pinaceae	Pinus brutia	Pinus brutia	Turkey	W Asia	Tea and herbal tea	Non-alcoholic beverage				Kızılarslan, Ç., & Sevg, E. (2013). Ethnobotanical uses of genus Pinus L. (Pinaceae) in Turkey. Indian Journal of Traditional Knowledge, 12(2), 209–220. https://www.semanticscholar.org/paper/Ethnobotanical-uses-of-genus-Pinus-L.-%28Pinaceae%29-in-K%C4%B1z%C4%B1larslan-Sevg/7da3ce0028cdf8d0164ec1742cf1d6aaa2217da6
Fam. Pinaceae	Pinus brutia	Pinus brutia	Turkey	W Asia	Candy	Sweets				Kızılarslan, Ç., & Sevg, E. (2013). Ethnobotanical uses of genus Pinus L. (Pinaceae) in Turkey. Indian Journal of Traditional Knowledge, 12(2), 209–220. https://www.semanticscholar.org/paper/Ethnobotanical-uses-of-genus-Pinus-L.-%28Pinaceae%29-in-K%C4%B1z%C4%B1larslan-Sevg/7da3ce0028cdf8d0164ec1742cf1d6aaa2217da6
Fam. Pinaceae	Pinus brutia	Pinus brutia	Turkey	W Asia	Tea and herbal tea	Non-alcoholic beverage				Nacakcı, F. M., & Dutkuner, İ. (2018). A study of ethnobotany in Kumluca (Antalya). Turkish Journal of Forestry, 19(2), 113–119. https://doi.org/10.18182/tjf.421970
Fam. Pinaceae	Pinus brutia	Pinus brutia	Turkey	W Asia	Boiled	Cooked				Nacakcı, F. M., & Dutkuner, İ. (2018). A study of ethnobotany in Kumluca (Antalya). Turkish Journal of Forestry, 19(2), 113–119. https://doi.org/10.18182/tjf.421970
Fam. Pinaceae	Cedrus libanI var libani	Cedrus libanI var libani	Turkey	W Asia	Tea and herbal tea	Non-alcoholic beverage				Nacakcı, F. M., & Dutkuner, İ. (2018). A study of ethnobotany in Kumluca (Antalya). Turkish Journal of Forestry, 19(2), 113–119. https://doi.org/10.18182/tjf.421970
Fam. Pinaceae	Pinus pinea	Pinus pinea	Spain	Europe	Syrup	Sweet preserves		Etnobotànica dels Països Catalans
Fam. Pinaceae	Pinus pinea	Pinus pinea	Spain	Europe	Raw	Raw		Etnobotànica dels Països Catalans
Fam. Pinaceae	Pinus halepensis	Pinus halepensis	Spain	Europe	Alcoholic beverage	Alcoholic beverage		Etnobotànica dels Països Catalans
Fam. Pinaceae	Pinus halepensis	Pinus halepensis	Spain	Europe	Alcoholic beverage	Alcoholic beverage		Etnobotànica dels Països Catalans
Fam. Pinaceae	Pinus halepensis	Pinus halepensis	Spain	Europe	Alcoholic beverage	Alcoholic beverage		Etnobotànica dels Països Catalans
Fam. Pinaceae	Pinus halepensis	Pinus halepensis	Spain	Europe	Alcoholic beverage	Alcoholic beverage		Etnobotànica dels Països Catalans
Fam. Pinaceae	Pinus spp.	Pinus spp.	Spain	Europe	Alcoholic beverage	Alcoholic beverage		Etnobotànica dels Països Catalans
Fam. Pinaceae	Abies alba	Abies alba	Spain	Europe	Syrup	Sweet preserves		Etnobotànica dels Països Catalans
Fam. Pinaceae	Abies alba	Abies alba	Spain	Europe	Syrup	Sweet preserves		Etnobotànica dels Països Catalans
Fam. Pinaceae	Abies alba	Abies alba	Spain	Europe	Alcoholic beverage	Alcoholic beverage		Etnobotànica dels Països Catalans
Fam. Pinaceae	Pinus pinea	Pinus pinea	Spain	Europe	Brined	Savoury preserves			IECTB/Conect-e	Rivera Núñez, D., Verde López, A., Fajardo Rodríguez, J., & Obón de Castro, C. (2008). Enciclopedia divulgativa de la historia natural de Jumilla-Yecla: Las plantas en la cultura popular (1a ed.). SOMEHN (Sociedad Mediterránea de Historia Natural).
Fam. Pinaceae	Pinus pinea	Pinus pinea	Spain	Europe	Raw	Raw			IECTB/Conect-e	Blanco, E. (1998). Diccionario de Etnobotánica Segoviana. Pervivencia del conocimiento sobre las plantas. Ayuntamiento de Segovia. Caja Segovia. Diputación Provincial de Segovia y Junta de Castilla y León. Medio Ambiente y Ordenación del Territorio.
Fam. Pinaceae	Pinus halepensis	Pinus halepensis	Spain	Europe	Raw	Raw			IECTB/Conect-e	Fernández Ocaña, A. M. (2000). Estudio etnobotánico en el Parque Natural de las Sierras de Cazorla, Segura y Las Villas. Investigación química de un grupo de especies interesantes (Doctoral dissertation, Departamento de Biología Animal, Vegetal y Ecología, Facultad de Ciencias Experimentales, Universidad de Jaén). https://bibdigital.rjb.csic.es/medias/ca/fa/d3/9b/cafad39b-dc04-4be4-806d-9f6c9d8cd…
Fam. Pinaceae	Pinus pinea	Pinus pinea	Spain	Europe	Brined	Savoury preserves			IECTB/Conect-e	Sánchez López, M. D., García Sanz, J. A., Gómez Merino, A., & Zon Blanco, S. (1994). Plantas útiles de la Comarca de La Manchuela. Colectivo de Escuelas Rurales de la Manchuela (Albacete). Ceder.
Fam. Pinaceae	Pinus pinea	Pinus pinea	Spain	Europe	Brined	Savoury preserves			IECTB/Conect-e	Fajardo, J., Verde, A., Rivera, D., & Obón, C. (2007). Etnobotánica en la Serranía de Cuenca: Las plantas y el hombre. Diputación Provincial de Cuenca.
Fam. Pinaceae	Pinus pinea	Pinus pinea	Spain	Europe	Brined	Savoury preserves				Rojo, J., García Carrero, P., García López, E., & Pérez Badia, R. (2007). Estudio Etnobotánico del Municipio de Enguídanos (Cuenca). Universidad de Castilla-La Mancha. Instituto de Ciencias Ambientales. https://enguidanos.es/wp-content/uploads/2015/08/Estudio-etnobota%CC%81nico-Engui%CC%81danos.pdf
Fam. Pinaceae	Pinus pinea	Pinus pinea	Spain	Europe	Brined	Savoury preserves				Fajardo, J., Verde, A., Rivera, D., & Obón, C. (2000). Las plantas en la cultura popular de la provincia de Albacete. Instituto de Estudios Albacetenses" Don Juan Manuel". https://www.academia.edu/download/11518539/Las%20plantas%20en%20la%20cultura%20popular%20de%20Albacete.pdf
Fam. Pinaceae	Pinus spp.	Pinus spp.	Spain	Europe	Tea and herbal tea	Non-alcoholic beverage				Fajardo, J., Verde, A., Rivera, D., & Obón, C. (2000). Las plantas en la cultura popular de la provincia de Albacete. Instituto de Estudios Albacetenses" Don Juan Manuel". https://www.academia.edu/download/11518539/Las%20plantas%20en%20la%20cultura%20popular%20de%20Albacete.pdf
Fam. Pinaceae	Abies alba	Abies alba	Spain	Europe	Pickled	Savoury preserves	Must blanch first			Basque Culinary Center. (2022). Silvestre: La gastronomía de las plantas. Planeta Gastro.
Fam. Pinaceae	Abies alba	Abies alba	Spain	Europe	Sugar syrup	Sweet preserves	Must blanch first			Basque Culinary Center. (2022). Silvestre: La gastronomía de las plantas. Planeta Gastro.
Fam. Pinaceae	Pinus pinea	Pinus pinea	Spain	Europe	Pickled	Savoury preserves	Must blanch first			Basque Culinary Center. (2022). Silvestre: La gastronomía de las plantas. Planeta Gastro.
Fam. Pinaceae	Pinus pinea	Pinus pinea	Spain	Europe	Sugar syrup	Sweet preserves	Must blanch first			Basque Culinary Center. (2022). Silvestre: La gastronomía de las plantas. Planeta Gastro.
Fam. Pinaceae	Pinus pinea	Pinus pinea	Spain	Europe	Condiment	Condiment				Basque Culinary Center. (2022). Silvestre: La gastronomía de las plantas. Planeta Gastro.
Fam. Pinaceae	Pinus sylvestris	Pinus sylvestris	Slovenia	Europe	Alcoholic beverage	Alcoholic beverage				Kristanc, A. P., Kreft, S., Krajsek, S. S., & Kristanc, L. (2024). Traditional Use of Wild Edible Plants in Slovenia: A Field Study and an Ethnobotanical Literature Review. Plants, 13, 621. https://doi.org/10.3390/plants13050621
Fam. Pinaceae	Pinus sylvestris	Pinus sylvestris	Slovenia	Europe	Syrup	Sweet preserves				Kristanc, A. P., Kreft, S., Krajsek, S. S., & Kristanc, L. (2024). Traditional Use of Wild Edible Plants in Slovenia: A Field Study and an Ethnobotanical Literature Review. Plants, 13, 621. https://doi.org/10.3390/plants13050621
Fam. Pinaceae	Pinus nigra	Pinus nigra	Slovenia	Europe	Alcoholic beverage	Alcoholic beverage				Kristanc, A. P., Kreft, S., Krajsek, S. S., & Kristanc, L. (2024). Traditional Use of Wild Edible Plants in Slovenia: A Field Study and an Ethnobotanical Literature Review. Plants, 13, 621. https://doi.org/10.3390/plants13050621
Fam. Pinaceae	Pinus nigra	Pinus nigra	Slovenia	Europe	Syrup	Sweet preserves				Kristanc, A. P., Kreft, S., Krajsek, S. S., & Kristanc, L. (2024). Traditional Use of Wild Edible Plants in Slovenia: A Field Study and an Ethnobotanical Literature Review. Plants, 13, 621. https://doi.org/10.3390/plants13050621
Fam. Pinaceae	Pinus mugo	Pinus mugo	Slovenia	Europe	Alcoholic beverage	Alcoholic beverage				Kristanc, A. P., Kreft, S., Krajsek, S. S., & Kristanc, L. (2024). Traditional Use of Wild Edible Plants in Slovenia: A Field Study and an Ethnobotanical Literature Review. Plants, 13, 621. https://doi.org/10.3390/plants13050621
Fam. Pinaceae	Pinus mugo	Pinus mugo	Slovenia	Europe	Syrup	Sweet preserves				Kristanc, A. P., Kreft, S., Krajsek, S. S., & Kristanc, L. (2024). Traditional Use of Wild Edible Plants in Slovenia: A Field Study and an Ethnobotanical Literature Review. Plants, 13, 621. https://doi.org/10.3390/plants13050621
Fam. Pinaceae	Abies alba	Abies alba	Slovakia	Europe	Raw	Raw				Łuczaj, Ł. (2012). Ethnobotanical review of wild edible plants of Slovakia. Acta Societatis Botanicorum Poloniae, 81(4). http://agro.icm.edu.pl/agro/element/bwmeta1.element.agro-a9a6973d-a03b-4c79-8e54-9a68b54367c9
Fam. Pinaceae	Picea abies	Picea abies	Russia	Europe, N Asia	Tea and herbal tea	Non-alcoholic beverage				Shikov, A. N., Tsitsilin, A. N., Pozharitskaya, O. N., Makarov, V. G., & Heinrich, M. (2017). Traditional and Current Food Use of Wild Plants Listed in the Russian Pharmacopoeia. Frontiers in Pharmacology, 8, 841. https://doi.org/10.3389/fphar.2017.00841
Fam. Pinaceae	Picea x fennica	Picea × fennica	Russia	Europe, N Asia	Jam and preserves	Sweet preserves				Kolosova, V., Belichenko, O., Rodionova, A., Melnikov, D., & Sõukand, R. (2020). Foraging in Boreal Forest: Wild Food Plants of the Republic of Karelia, NW Russia. Foods, 9(8), Article 8. https://doi.org/10.3390/foods9081015
Fam. Pinaceae	Pinus sylvestris	Pinus sylvestris	Russia	Europe, N Asia	Jam and preserves	Sweet preserves				Kolosova, V., Belichenko, O., Rodionova, A., Melnikov, D., & Sõukand, R. (2020). Foraging in Boreal Forest: Wild Food Plants of the Republic of Karelia, NW Russia. Foods, 9(8), Article 8. https://doi.org/10.3390/foods9081015
Fam. Pinaceae	Pinus sylvestris	Pinus sylvestris	Russia	Europe, N Asia	Jam and preserves	Sweet preserves				Belichenko, O., Kolosova, V., Melnikov, D., Kalle, R., & Sõukand, R. (2021). Language of Administration as a Border: Wild Food Plants Used by Setos and Russians in Pechorsky District of Pskov Oblast, NW Russia. Foods, 10(2), Article 2. https://doi.org/10.3390/foods10020367
Fam. Pinaceae	Abies alba	Abies alba	Romania	Europe	Alcoholic beverage	Alcoholic beverage				Dénes, A., Papp, N., Babai, D., Czúcz, B., & Molnár, Z. (2012). Wild plants used for food by Hungarian ethnic groups living in the Carpathian Basin. Acta Societatis Botanicorum Poloniae, 81(4), 381–396. https://doi.org/10.5586/asbp.2012.040
Fam. Pinaceae	Pinus spp.	Pinus spp.	Romania	Europe	Syrup	Sweet preserves				Turcus, V., Albu, P., & Bota, V. B. (2021). Comparative studies regarding wild plants resources from mountain regions, for their sustainable use in the development of mountain products that highlights their added value. Journal of Montology, 15, 33–44. https://doi.org/10.5281/zenodo.10397435
Fam. Pinaceae	Picea abies	Picea abies	Poland	Europe	Raw	Raw				Łuczaj, Ł., & Szymański, W. M. (2007). Wild vascular plants gathered for consumption in the Polish countryside: A review. Journal of Ethnobiology and Ethnomedicine, 3(1), 17. https://doi.org/10.1186/1746-4269-3-17
Fam. Pinaceae	Picea abies	Picea abies	Poland	Europe	Raw	Raw				Łuczaj, Ł. (2021). Foraging in Eastern Europe: Wild edible plants in Polish traditional cuisine. Independently published.
Fam. Pinaceae	Pinus gerardiana	Pinus gerardiana	Pakistan	S Asia	Cooked on a flat grill	Cooked				Aziz, M. A., Ullah, Z., Al-Fatimi, M., De Chiara, M., Sõukand, R., & Pieroni, A. (2021). On the Trail of an Ancient Middle Eastern Ethnobotany: Traditional Wild Food Plants Gathered by Ormuri Speakers in Kaniguram, NW Pakistan. Biology, 10(4), Article 4. https://doi.org/10.3390/biology10040302
Fam. Pinaceae	Abies alba	Abies alba	Pakistan	S Asia	Raw	Raw				Abbas, Z., Khan, S. M., Abbasi, A. M., Pieroni, A., Ullah, Z., Iqbal, M., & Ahmad, Z. (2016). Ethnobotany of the Balti community, Tormik valley, Karakorum range, Baltistan, Pakistan. Journal of Ethnobiology and Ethnomedicine, 12(1), 38. https://doi.org/10.1186/s13002-016-0114-y
Fam. Pinaceae	Pinus spp.	Pinus spp.	Kosovo	Europe	Raw	Raw				Mustafa, B., Hajdari, A., Pulaj, B., Quave, C. L., & Pieroni, A. (2020). Medical and food ethnobotany among Albanians and Serbs living in the Shtërpcë/Štrpce area, South Kosovo. Journal of Herbal Medicine, 22, 100344. https://doi.org/10.1016/j.hermed.2020.100344
Fam. Pinaceae	Pinus spp.	Pinus spp.	Kosovo	Europe	Syrup	Sweet preserves				Mustafa, B., Hajdari, A., Pulaj, B., Quave, C. L., & Pieroni, A. (2020). Medical and food ethnobotany among Albanians and Serbs living in the Shtërpcë/Štrpce area, South Kosovo. Journal of Herbal Medicine, 22, 100344. https://doi.org/10.1016/j.hermed.2020.100344
Fam. Pinaceae	Pinus nigra	Pinus nigra	Italy	Europe	Alcoholic beverage	Alcoholic beverage				Cornara, L., La Rocca, A., Terrizzano, L., Dente, F., & Mariotti, M. G. (2014). Ethnobotanical and phytomedical knowledge in the North-Western Ligurian Alps. Journal of Ethnopharmacology, 155(1), 463–484. https://doi.org/10.1016/j.jep.2014.05.046
Fam. Pinaceae	Pinus sylvestris	Pinus sylvestris	Italy	Europe	Alcoholic beverage	Alcoholic beverage				Cornara, L., La Rocca, A., Terrizzano, L., Dente, F., & Mariotti, M. G. (2014). Ethnobotanical and phytomedical knowledge in the North-Western Ligurian Alps. Journal of Ethnopharmacology, 155(1), 463–484. https://doi.org/10.1016/j.jep.2014.05.046
Fam. Pinaceae	Pinus cembra	Pinus cembra	Italy	Europe	Alcoholic beverage	Alcoholic beverage				Pieroni, A., & Giusti, M. E. (2009). Alpine ethnobotany in Italy: Traditional knowledge of gastronomic and medicinal plants among the Occitans of the upper Varaita valley, Piedmont. Journal of Ethnobiology and Ethnomedicine, 5(1), 32. https://doi.org/10.1186/1746-4269-5-32
Fam. Pinaceae	Pinus mugo	Pinus mugo	Italy	Europe	Roasted	Cooked				Mattalia, G., Quave, C. L., & Pieroni, A. (2012). Traditional uses of wild food and medicinal plants among Brigasc, Kyé, and Provençal communities on the Western Italian Alps. Genetic Resources and Crop Evolution, 60(2), 587–603. https://doi.org/10.1007/s10722-012-9859-x
Fam. Pinaceae	Pinus cembra	Pinus cembra	Italy	Europe	Roasted	Cooked				Mattalia, G., Quave, C. L., & Pieroni, A. (2012). Traditional uses of wild food and medicinal plants among Brigasc, Kyé, and Provençal communities on the Western Italian Alps. Genetic Resources and Crop Evolution, 60(2), 587–603. https://doi.org/10.1007/s10722-012-9859-x
Fam. Pinaceae	Pinus mugo	Pinus mugo	Italy	Europe	Syrup	Sweet preserves				Bottoni, M., Milani, F., Colombo, L., Nallio, K., Colombo, P. S., Giuliani, C., Bruschi, P., & Fico, G. (2020). Using Medicinal Plants in Valmalenco (Italian Alps): From Tradition to Scientific Approaches. Molecules, 25(18), Article 18. https://doi.org/10.3390/molecules25184144
Fam. Pinaceae	Pinus mugo	Pinus mugo	Italy	Europe	Alcoholic beverage	Alcoholic beverage				Cavalloro, V., Robustelli della Cuna, F. S., Quai, E., Preda, S., Bracco, F., Martino, E., & Collina, S. (2022). Walking around the Autonomous Province of Trento (Italy): An Ethnobotanical Investigation. Plants, 11(17), Article 17. https://doi.org/10.3390/plants11172246
Fam. Pinaceae	Larix decidua	Larix decidua	Italy	Europe	Alcoholic beverage	Alcoholic beverage				Danna, C., Poggio, L., Smeriglio, A., Mariotti, M., & Cornara, L. (2022). Ethnomedicinal and Ethnobotanical Survey in the Aosta Valley Side of the Gran Paradiso National Park (Western Alps, Italy). Plants, 11(2), Article 2. https://doi.org/10.3390/plants11020170
Fam. Pinaceae	Pinus cembra	Pinus cembra	Italy	Europe	Alcoholic beverage	Alcoholic beverage				Danna, C., Poggio, L., Smeriglio, A., Mariotti, M., & Cornara, L. (2022). Ethnomedicinal and Ethnobotanical Survey in the Aosta Valley Side of the Gran Paradiso National Park (Western Alps, Italy). Plants, 11(2), Article 2. https://doi.org/10.3390/plants11020170
Fam. Pinaceae	Pinus cembra	Pinus cembra	Italy	Europe	Alcoholic beverage	Alcoholic beverage				Danna, C., Poggio, L., Smeriglio, A., Mariotti, M., & Cornara, L. (2022). Ethnomedicinal and Ethnobotanical Survey in the Aosta Valley Side of the Gran Paradiso National Park (Western Alps, Italy). Plants, 11(2), Article 2. https://doi.org/10.3390/plants11020170
Fam. Pinaceae	Pinus sylvestris	Pinus sylvestris	Italy	Europe	Alcoholic beverage	Alcoholic beverage				Danna, C., Poggio, L., Smeriglio, A., Mariotti, M., & Cornara, L. (2022). Ethnomedicinal and Ethnobotanical Survey in the Aosta Valley Side of the Gran Paradiso National Park (Western Alps, Italy). Plants, 11(2), Article 2. https://doi.org/10.3390/plants11020170
Fam. Pinaceae	Pinus sylvestris	Pinus sylvestris	Italy	Europe	Alcoholic beverage	Alcoholic beverage				Danna, C., Poggio, L., Smeriglio, A., Mariotti, M., & Cornara, L. (2022). Ethnomedicinal and Ethnobotanical Survey in the Aosta Valley Side of the Gran Paradiso National Park (Western Alps, Italy). Plants, 11(2), Article 2. https://doi.org/10.3390/plants11020170
Fam. Pinaceae	Pinus mugo	Pinus mugo	Italy	Europe	Alcoholic beverage	Alcoholic beverage				Chiocchio, I., Marincich, L., Mandrone, M., Trincia, S., Tarozzi, C., & Poli, F. (2024). Saving the local tradition: Ethnobotanical survey on the use of plants in Bologna district (Italy). Journal of Ethnobiology and Ethnomedicine, 20(1), 33. https://doi.org/10.1186/s13002-024-00664-1
Fam. Pinaceae	Pinus cembra	Pinus cembra	Italy	Europe	Alcoholic beverage	Alcoholic beverage				Dei Cas, L., Pugni, F., & Fico, G. (2015). Tradition of use on medicinal species in Valfurva (Sondrio, Italy). Journal of Ethnopharmacology, 163, 113–134. https://doi.org/10.1016/j.jep.2014.12.054
Fam. Pinaceae	Pinus sylvestris	Pinus sylvestris	Italy	Europe	Alcoholic beverage	Alcoholic beverage				Luciano, R., & Salvo, R. (2015). Liquori. Araba Fenice.
Fam. Pinaceae	Pinus sylvestris var. hamata	Pinus sylvestris var. hamata	Georgia	W Asia	Raw	Raw				Batsatsashvili, K., Mehdiyeva, N., Fayvush, G., Kikvidze, Z., Khutsishvili, M., Maisaia, I., Sikharulidze, S., Tchelidze, D., Aleksanyan, A., Alizade, V., Zambrana, N., & Bussmann, R. (2017). Pinus kochiana Klotzsch ex K. Koch Pinaceae. In Ethnobotany of the Caucasus (pp. 491–498). Springer, Cham. https://doi.org/10.1007/978-3-319-49412-8_51
Fam. Pinaceae	Pinus kochiana	Pinus sylvestris var. hamata	Georgia	W Asia	Raw	Raw				Bussmann, R. W., Zambrana, P., Narel, Y., Sikharulidze, S., Kikvidze, Z., Kikodze, D., Tchelidze, D., Batsatsashvili, K., Hart, & Robbie, E. (2017). Ethnobotany of Samtskhe-Javakheti, Sakartvelo (Republic of Georgia), Caucasus. Indian Journal of Traditional Knowledge, 16(1), 7–24. http://nopr.niscpr.res.in/handle/123456789/37009
Fam. Pinaceae	Pinus sosnowskyi	Pinus sylvestris var. hamata	Georgia	W Asia	Raw	Raw				Bussmann, R., Zambrana, N., Sikharulidze, S., Kikvidze, Z., Kikodze, D., Tchelidze, D., Khutsishvili, M., Batsatsashvili, K., & Hart, R. (2020). An ethnobotany of Kakheti and Kvemo Kartli, Sakartvelo (Republic of Georgia), Caucasus. Ethnobotany Research and Applications, 19, 48. https://doi.org/10.32859/era.19.48.1-27
Fam. Pinaceae	Picea orientalis	Picea orientalis	Georgia	W Asia	Raw	Raw				Bussmann, R., Zambrana, N., Sikharulidze, S., Kikvidze, Z., Kikodze, D., Tchelidze, D., Khutsishvili, M., Batsatsashvili, K., & Hart, R. (2020). An ethnobotany of Kakheti and Kvemo Kartli, Sakartvelo (Republic of Georgia), Caucasus. Ethnobotany Research and Applications, 19, 48. https://doi.org/10.32859/era.19.48.1-27
Fam. Pinaceae	Picea orientalis	Picea orientalis	Georgia	W Asia	Jam and preserves	Sweet preserves				Kazancı, C., Oruç, S., Mosulishvili, M., & Wall, J. (2021). Cultural Keystone Species without Boundaries: A Case Study on Wild Woody Plants of Transhumant People around the Georgia-Turkey Border (Western Lesser Caucasus). Journal of Ethnobiology, 41(4), 447–464. https://doi.org/10.2993/0278-0771-41.4.447
Fam. Pinaceae	Pinus sylvestris	Pinus sylvestris	Georgia	W Asia	Jam and preserves	Sweet preserves				Kazancı, C., Oruç, S., Mosulishvili, M., & Wall, J. (2021). Cultural Keystone Species without Boundaries: A Case Study on Wild Woody Plants of Transhumant People around the Georgia-Turkey Border (Western Lesser Caucasus). Journal of Ethnobiology, 41(4), 447–464. https://doi.org/10.2993/0278-0771-41.4.447
Fam. Pinaceae	Picea abies	Picea abies	Estonia	Europe	Raw	Raw				Sõukand, R., & Kalle, R. (2016). Changes in the Use of Wild Food Plants in Estonia. 18th—21st Century. Springer International Publishing. https://doi.org/10.1007/978-3-319-33949-8
Fam. Pinaceae	Picea abies	Picea abies	Estonia	Europe	Tea and herbal tea	Non-alcoholic beverage				Sõukand, R., & Kalle, R. (2016). Changes in the Use of Wild Food Plants in Estonia. 18th—21st Century. Springer International Publishing. https://doi.org/10.1007/978-3-319-33949-8
Fam. Pinaceae	Picea abies	Picea abies	Estonia	Europe	Condiment	Condiment				Sõukand, R., & Kalle, R. (2016). Changes in the Use of Wild Food Plants in Estonia. 18th—21st Century. Springer International Publishing. https://doi.org/10.1007/978-3-319-33949-8
Fam. Pinaceae	Picea abies	Picea abies	Estonia	Europe	Unspecified beverage	Beverage - not specified				Sõukand, R., & Kalle, R. (2016). Changes in the Use of Wild Food Plants in Estonia. 18th—21st Century. Springer International Publishing. https://doi.org/10.1007/978-3-319-33949-8
Fam. Pinaceae	Picea abies	Picea abies	Estonia	Europe	Condiment	Condiment				Sõukand, R., & Kalle, R. (2016). Changes in the Use of Wild Food Plants in Estonia. 18th—21st Century. Springer International Publishing. https://doi.org/10.1007/978-3-319-33949-8
Fam. Pinaceae	Picea abies	Picea abies	Estonia	Europe	Syrup	Sweet preserves				Sõukand, R., & Kalle, R. (2016). Changes in the Use of Wild Food Plants in Estonia. 18th—21st Century. Springer International Publishing. https://doi.org/10.1007/978-3-319-33949-8
Fam. Pinaceae	Picea abies	Picea abies	Estonia	Europe	Condiment	Condiment				Sõukand, R., & Kalle, R. (2016). Changes in the Use of Wild Food Plants in Estonia. 18th—21st Century. Springer International Publishing. https://doi.org/10.1007/978-3-319-33949-8
Fam. Pinaceae	Pinus sylvestris	Pinus sylvestris	Estonia	Europe	Raw	Raw				Sõukand, R., & Kalle, R. (2016). Changes in the Use of Wild Food Plants in Estonia. 18th—21st Century. Springer International Publishing. https://doi.org/10.1007/978-3-319-33949-8
Fam. Pinaceae	Pinus sylvestris	Pinus sylvestris	Estonia	Europe	Syrup	Sweet preserves				Sõukand, R., & Kalle, R. (2016). Changes in the Use of Wild Food Plants in Estonia. 18th—21st Century. Springer International Publishing. https://doi.org/10.1007/978-3-319-33949-8
Fam. Pinaceae	Pinus sylvestris	Pinus sylvestris	Estonia	Europe	Ingredient for bread and pastry	Baked goods				Sõukand, R., & Kalle, R. (2016). Changes in the Use of Wild Food Plants in Estonia. 18th—21st Century. Springer International Publishing. https://doi.org/10.1007/978-3-319-33949-8
Fam. Pinaceae	Pinus sylvestris	Pinus sylvestris	Estonia	Europe	Condiment	Condiment				Sõukand, R., & Kalle, R. (2016). Changes in the Use of Wild Food Plants in Estonia. 18th—21st Century. Springer International Publishing. https://doi.org/10.1007/978-3-319-33949-8
Fam. Pinaceae	Pinus sylvestris	Pinus sylvestris	Estonia	Europe	Tea and herbal tea	Non-alcoholic beverage				Sõukand, R., & Kalle, R. (2016). Changes in the Use of Wild Food Plants in Estonia. 18th—21st Century. Springer International Publishing. https://doi.org/10.1007/978-3-319-33949-8
Fam. Pinaceae	Pinus sylvestris	Pinus sylvestris	Belarus	Europe	Jam and preserves	Sweet preserves				Sõukand, R., Hrynevich, Y., Vasilyeva, I., Prakofjewa, J., Vnukovich, Y., Paciupa, J., Hlushko, A., Knureva, Y., Litvinava, Y., Vyskvarka, S., Silivonchyk, H., Paulava, A., Kõiva, M., & Kalle, R. (2017). Multi-functionality of the few: Current and past uses of wild plants for food and healing in Liubań region, Belarus. Journal of Ethnobiology and Ethnomedicine, 13(1), 10. https://doi.org/10.1186/…
Fam. Pinaceae	Pinus sylvestris	Pinus sylvestris	Belarus	Europe	Raw	Raw				Sõukand, R., Hrynevich, Y., Vasilyeva, I., Prakofjewa, J., Vnukovich, Y., Paciupa, J., Hlushko, A., Knureva, Y., Litvinava, Y., Vyskvarka, S., Silivonchyk, H., Paulava, A., Kõiva, M., & Kalle, R. (2017). Multi-functionality of the few: Current and past uses of wild plants for food and healing in Liubań region, Belarus. Journal of Ethnobiology and Ethnomedicine, 13(1), 10. https://doi.org/10.1186/…
Fam. Pinaceae	Pinus sylvestris var. hamata	Pinus sylvestris var. hamata	Armenia	W Asia	Syrup	Sweet preserves				Batsatsashvili, K., Mehdiyeva, N., Fayvush, G., Kikvidze, Z., Khutsishvili, M., Maisaia, I., Sikharulidze, S., Tchelidze, D., Aleksanyan, A., Alizade, V., Zambrana, N., & Bussmann, R. (2017). Pinus kochiana Klotzsch ex K. Koch Pinaceae. In Ethnobotany of the Caucasus (pp. 491–498). Springer, Cham. https://doi.org/10.1007/978-3-319-49412-8_51
Fam. Pinaceae	Pinus sylvestris var. hamata	Pinus sylvestris var. hamata	Armenia	W Asia	Jam and preserves	Sweet preserves				Batsatsashvili, K., Mehdiyeva, N., Fayvush, G., Kikvidze, Z., Khutsishvili, M., Maisaia, I., Sikharulidze, S., Tchelidze, D., Aleksanyan, A., Alizade, V., Zambrana, N., & Bussmann, R. (2017). Pinus kochiana Klotzsch ex K. Koch Pinaceae. In Ethnobotany of the Caucasus (pp. 491–498). Springer, Cham. https://doi.org/10.1007/978-3-319-49412-8_51
Fam. Pinaceae	Abies alba	Abies alba	Andorra	Europe	Syrup	Sweet preserves		Etnobotànica dels Països Catalans
Fam. Pinaceae	Abies alba	Abies alba	Andorra	Europe	Alcoholic beverage	Alcoholic beverage		Etnobotànica dels Països Catalans
Fam. Pinaceae	Picea abies	Picea abies	USA	N America	Jam and preserves	Sweet preserves				Rodríguez Valerón, N., Prado Vásquez, D., & Munk, R. (2021). Pinaceae Species: Spruce, Pine and Fir as a New Culinary Herb and Spice. In R. Shabir Ahmad (Ed.), Herbs and Spices—New Processing Technologies. IntechOpen. https://doi.org/10.5772/intechopen.99280
Fam. Pinaceae	Picea abies	Picea abies	USA	N America	Syrup	Sweet preserves				Rodríguez Valerón, N., Prado Vásquez, D., & Munk, R. (2021). Pinaceae Species: Spruce, Pine and Fir as a New Culinary Herb and Spice. In R. Shabir Ahmad (Ed.), Herbs and Spices—New Processing Technologies. IntechOpen. https://doi.org/10.5772/intechopen.99280
Fam. Pinaceae	Picea abies	Picea abies	USA	N America	Jam and preserves	Sweet preserves				Rodríguez Valerón, N., Prado Vásquez, D., & Munk, R. (2021). Pinaceae Species: Spruce, Pine and Fir as a New Culinary Herb and Spice. In R. Shabir Ahmad (Ed.), Herbs and Spices—New Processing Technologies. IntechOpen. https://doi.org/10.5772/intechopen.99280
Fam. Pinaceae	Pinus kochiana	Pinus sylvestris var. hamata		W Asia, N Asia	Jam and preserves	Sweet preserves				Rodríguez Valerón, N., Prado Vásquez, D., & Munk, R. (2021). Pinaceae Species: Spruce, Pine and Fir as a New Culinary Herb and Spice. In R. Shabir Ahmad (Ed.), Herbs and Spices—New Processing Technologies. IntechOpen. https://doi.org/10.5772/intechopen.99280
Fam. Pinaceae	Pinus kochiana	Pinus sylvestris var. hamata		W Asia, N Asia	Syrup	Sweet preserves				Rodríguez Valerón, N., Prado Vásquez, D., & Munk, R. (2021). Pinaceae Species: Spruce, Pine and Fir as a New Culinary Herb and Spice. In R. Shabir Ahmad (Ed.), Herbs and Spices—New Processing Technologies. IntechOpen. https://doi.org/10.5772/intechopen.99280
Fam. Pinaceae	Pinus kochiana	Pinus sylvestris var. hamata		W Asia, N Asia	Jam and preserves	Sweet preserves				Rodríguez Valerón, N., Prado Vásquez, D., & Munk, R. (2021). Pinaceae Species: Spruce, Pine and Fir as a New Culinary Herb and Spice. In R. Shabir Ahmad (Ed.), Herbs and Spices—New Processing Technologies. IntechOpen. https://doi.org/10.5772/intechopen.99280
Fam. Pinaceae	Pinus sylvestris	Pinus sylvestris		W Asia, N Asia	Jam and preserves	Sweet preserves				Rodríguez Valerón, N., Prado Vásquez, D., & Munk, R. (2021). Pinaceae Species: Spruce, Pine and Fir as a New Culinary Herb and Spice. In R. Shabir Ahmad (Ed.), Herbs and Spices—New Processing Technologies. IntechOpen. https://doi.org/10.5772/intechopen.99280
Fam. Pinaceae	Pinus sylvestris	Pinus sylvestris		W Asia, N Asia	Syrup	Sweet preserves				Rodríguez Valerón, N., Prado Vásquez, D., & Munk, R. (2021). Pinaceae Species: Spruce, Pine and Fir as a New Culinary Herb and Spice. In R. Shabir Ahmad (Ed.), Herbs and Spices—New Processing Technologies. IntechOpen. https://doi.org/10.5772/intechopen.99280
Fam. Pinaceae	Pinus sylvestris	Pinus sylvestris		W Asia, N Asia	Jam and preserves	Sweet preserves				Rodríguez Valerón, N., Prado Vásquez, D., & Munk, R. (2021). Pinaceae Species: Spruce, Pine and Fir as a New Culinary Herb and Spice. In R. Shabir Ahmad (Ed.), Herbs and Spices—New Processing Technologies. IntechOpen. https://doi.org/10.5772/intechopen.99280
Fam. Pinaceae	Abies spp.	Abies spp.		N America	Candy	Sweets				Rodríguez Valerón, N., Prado Vásquez, D., & Munk, R. (2021). Pinaceae Species: Spruce, Pine and Fir as a New Culinary Herb and Spice. In R. Shabir Ahmad (Ed.), Herbs and Spices—New Processing Technologies. IntechOpen. https://doi.org/10.5772/intechopen.99280
Fam. Pinaceae	Pinus sylvestris	Pinus sylvestris		N America, Europe	Jam and preserves	Sweet preserves				Rodríguez Valerón, N., Prado Vásquez, D., & Munk, R. (2021). Pinaceae Species: Spruce, Pine and Fir as a New Culinary Herb and Spice. In R. Shabir Ahmad (Ed.), Herbs and Spices—New Processing Technologies. IntechOpen. https://doi.org/10.5772/intechopen.99280
Fam. Pinaceae	Pinus sylvestris	Pinus sylvestris		N America, Europe	Candy	Sweets				Rodríguez Valerón, N., Prado Vásquez, D., & Munk, R. (2021). Pinaceae Species: Spruce, Pine and Fir as a New Culinary Herb and Spice. In R. Shabir Ahmad (Ed.), Herbs and Spices—New Processing Technologies. IntechOpen. https://doi.org/10.5772/intechopen.99280
Fam. Pinaceae	Picea abies	Picea abies		N America	Jam and preserves	Sweet preserves				Rodríguez Valerón, N., Prado Vásquez, D., & Munk, R. (2021). Pinaceae Species: Spruce, Pine and Fir as a New Culinary Herb and Spice. In R. Shabir Ahmad (Ed.), Herbs and Spices—New Processing Technologies. IntechOpen. https://doi.org/10.5772/intechopen.99280
Fam. Pinaceae	Picea abies	Picea abies		N America	Candy	Sweets				Rodríguez Valerón, N., Prado Vásquez, D., & Munk, R. (2021). Pinaceae Species: Spruce, Pine and Fir as a New Culinary Herb and Spice. In R. Shabir Ahmad (Ed.), Herbs and Spices—New Processing Technologies. IntechOpen. https://doi.org/10.5772/intechopen.99280
Fam. Pinaceae	Pinus spp.	Pinus spp.		W Asia, N Asia	Jam and preserves	Sweet preserves				Gerginova, D., Dimova, D., & Simova, S. (2017). Preliminary NMR and chemometric study of pine jams used as medicinal remedies. Bulgarian Chemical Communications, 49(Special Iddue D), 215–220.
Fam. Pinaceae	Picea smithiana	Picea smithiana		W Asia, S Asia	Sugar syrup	Sweet preserves				Thapa-Magar, D. K., Thapa-Magar, K. B., Kunwar, R. M., Bussmann, R. W., Paniagua-Zambrana, N. Y., & Hussain, W. (2021). Picea smithiana (Wall.) Boiss. Pinaceae. In R. M. Kunwar, H. Sher, & R. W. Bussmann (Eds.), Ethnobotany of the Himalayas (pp. 1507–1514). Springer International Publishing. https://doi.org/10.1007/978-3-030-57408-6_184
Fam. Pinaceae	Picea abies	Picea abies		Europe	Flour	Flour				Papp, N., Purger, D., Czigle, S., Czégényi, D., Stranczinger, S., Tóth, M., Dénes, T., Kocsis, M., Takácsi-Nagy, A., & Filep, R. (2022). The Importance of Pine Species in the Ethnomedicine of Transylvania (Romania). Plants, 11(18), Article 18. https://doi.org/10.3390/plants11182331
Prunus spp.	​Prunus andersonii	Prunus andersonii	USA	N America	Raw	Raw	Do not consume seeds	Plants for a future
Prunus spp.	​Prunus andersonii	Prunus andersonii	USA	N America	Cooked	Cooked	Do not consume seeds	Plants for a future
Prunus spp.	Prunus angustifolia watsonii	Prunus angustifolia	USA	N America	Raw	Raw	Do not consume seeds	Plants for a future
Prunus spp.	Prunus angustifolia watsonii	Prunus angustifolia	USA	N America	Cooked	Cooked	Do not consume seeds	Plants for a future
Prunus spp.	Prunus angustifolia watsonii	Prunus angustifolia	USA	N America	Preserved	Sweet preserves	Do not consume seeds	Plants for a future
Prunus spp.	Prunus angustifolia watsonii	Prunus angustifolia	USA	N America	Ingredient for bread and pastry	Baked goods	Do not consume seeds	Plants for a future
Prunus spp.	Prunus besseyi	Prunus pumila var. besseyi	USA	N America	Raw	Raw	Do not consume seeds	Plants for a future
Prunus spp.	Prunus besseyi	Prunus pumila var. besseyi	USA	N America	Cooked	Cooked	Do not consume seeds	Plants for a future
Prunus spp.	Prunus besseyi	Prunus pumila var. besseyi	USA	N America	Dried	Dried	Do not consume seeds	Plants for a future
Prunus spp.	Prunus besseyi	Prunus pumila var. besseyi	USA	N America	Jelly and gelatin	Sweet preserves	Do not consume seeds	Plants for a future
Prunus spp.	Prunus fasciculata	Prunus fasciculata	USA	N America	Raw	Raw	Do not consume seeds	Plants for a future
Prunus spp.	Prunus fasciculata	Prunus fasciculata	USA	N America	Cooked	Cooked	Do not consume seeds	Plants for a future
Prunus spp.	Prunus fasciculata	Prunus fasciculata	USA	N America	Dried	Dried	Do not consume seeds	Plants for a future
Prunus spp.	Prunus maritima	Prunus maritima	USA	N America	Raw	Raw	Do not consume seeds	Plants for a future
Prunus spp.	Prunus maritima	Prunus maritima	USA	N America	Ingredient for bread and pastry	Baked goods	Do not consume seeds	Plants for a future
Prunus spp.	Prunus maritima	Prunus maritima	USA	N America	Preserved	Sweet preserves	Do not consume seeds	Plants for a future
Prunus spp.	Prunus maritima	Prunus maritima	USA	N America	Dried	Dried	Do not consume seeds	Plants for a future
Prunus spp.	Prunus pumila	Prunus pumila	USA	N America	Raw	Raw	Do not consume seeds	Plants for a future
Prunus spp.	Prunus pumila	Prunus pumila	USA	N America	Preserved	Sweet preserves	Do not consume seeds	Plants for a future
Prunus spp.	Prunus pumila	Prunus pumila	USA	N America	Dried	Dried	Do not consume seeds	Plants for a future
Prunus spp.	Prunus rivularis	Prunus rivularis	USA	N America	Cooked	Cooked	Do not consume seeds	Plants for a future
Prunus spp.	Prunus rivularis	Prunus rivularis	USA	N America	Raw	Raw	Do not consume seeds	Plants for a future
Prunus spp.	Prunus virginiana	Prunus virginiana	USA	N America	Raw	Raw		Plants for a future
Prunus spp.	Prunus virginiana	Prunus virginiana	USA	N America	Ingredient for bread and pastry	Baked goods		Plants for a future
Prunus spp.	Prunus virginiana	Prunus virginiana	USA	N America	Jelly and gelatin	Sweet preserves		Plants for a future
Prunus spp.	Prunus virginiana	Prunus virginiana	USA	N America	Dried	Dried		Plants for a future
Prunus spp.	Prunus virginiana	Prunus virginiana	USA	N America	Pemmican	Other uses	Do not consume seeds	Plants for a future
Prunus spp.	​Prunus andersonii	Prunus andersonii	USA	N America	Raw	Raw		Native American Ethnobotany
Prunus spp.	​Prunus andersonii	Prunus andersonii	USA	N America	Jelly and gelatin	Sweet preserves		Native American Ethnobotany
Prunus spp.	Prunus fasciculata	Prunus fasciculata	USA	N America	Raw	Raw		Native American Ethnobotany
Prunus spp.	Prunus fremontii	Prunus fremontii	USA	N America	Raw	Raw		Native American Ethnobotany
Prunus spp.	Prunus gracilis	Prunus gracilis	USA	N America	Candy	Sweets		Native American Ethnobotany
Prunus spp.	Prunus gracilis	Prunus gracilis	USA	N America	Dried	Dried		Native American Ethnobotany
Prunus spp.	Prunus gracilis	Prunus gracilis	USA	N America	Raw	Raw		Native American Ethnobotany
Prunus spp.	Prunus gracilis	Prunus gracilis	USA	N America	Ingredient for bread and pastry	Baked goods		Native American Ethnobotany
Prunus spp.	Prunus ilicifolia	Prunus ilicifolia	USA	N America	Raw	Raw		Native American Ethnobotany
Prunus spp.	Prunus ilicifolia	Prunus ilicifolia	USA	N America	Raw	Raw		Native American Ethnobotany
Prunus spp.	Prunus ilicifolia	Prunus ilicifolia	USA	N America	Raw	Raw		Native American Ethnobotany
Prunus spp.	Prunus ilicifolia	Prunus ilicifolia	USA	N America	Raw	Raw		Native American Ethnobotany
Prunus spp.	Prunus pumila	Prunus pumila	USA	N America	Raw	Raw		Native American Ethnobotany
Prunus spp.	Prunus pumila	Prunus pumila	USA	N America	Preserved	Sweet preserves		Native American Ethnobotany
Prunus spp.	Prunus pumila	Prunus pumila	USA	N America	Dried	Dried		Native American Ethnobotany
Prunus spp.	Prunus pumila	Prunus pumila	USA	N America	Raw	Raw		Native American Ethnobotany
Prunus spp.	Prunus pumila	Prunus pumila	USA	N America	Dried	Dried		Native American Ethnobotany
Prunus spp.	Prunus pumila	Prunus pumila	USA	N America	Raw	Raw		Native American Ethnobotany
Prunus spp.	Prunus pumila	Prunus pumila	USA	N America	Sauce	Sauces		Native American Ethnobotany
Prunus spp.	Prunus pumila	Prunus pumila	USA	N America	Raw	Raw		Native American Ethnobotany
Prunus spp.	Prunus pumila	Prunus pumila	USA	N America	Alcoholic beverage	Alcoholic beverage		Native American Ethnobotany
Prunus spp.	Prunus virginiana	Prunus virginiana	USA	N America	Raw	Raw		Native American Ethnobotany
Prunus spp.	Prunus virginiana	Prunus virginiana	USA	N America	Alcoholic beverage	Alcoholic beverage		Native American Ethnobotany
Prunus spp.	Prunus virginiana	Prunus virginiana	USA	N America	Raw	Raw		Native American Ethnobotany
Prunus spp.	Prunus virginiana	Prunus virginiana	USA	N America	Preserved	Sweet preserves		Native American Ethnobotany
Prunus spp.	Prunus virginiana	Prunus virginiana	USA	N America	Raw	Raw		Native American Ethnobotany
Prunus spp.	Prunus virginiana	Prunus virginiana	USA	N America	Juice	Non-alcoholic beverage		Native American Ethnobotany
Prunus spp.	Prunus virginiana	Prunus virginiana	USA	N America	Dried	Dried		Native American Ethnobotany
Prunus spp.	Prunus virginiana	Prunus virginiana	USA	N America	Pemmican	Other uses		Native American Ethnobotany
Prunus spp.	Prunus virginiana	Prunus virginiana	USA	N America	Soup	Cooked		Native American Ethnobotany
Prunus spp.	Prunus virginiana	Prunus virginiana	USA	N America	Soup	Cooked		Native American Ethnobotany
Prunus spp.	Prunus virginiana	Prunus virginiana	USA	N America	Raw	Raw		Native American Ethnobotany
Prunus spp.	Prunus virginiana	Prunus virginiana	USA	N America	Ingredient for bread and pastry	Baked goods		Native American Ethnobotany
Prunus spp.	Prunus virginiana	Prunus virginiana	USA	N America	Dried	Dried		Native American Ethnobotany
Prunus spp.	Prunus virginiana	Prunus virginiana	USA	N America	Ingredient for bread and pastry	Baked goods		Native American Ethnobotany
Prunus spp.	Prunus virginiana	Prunus virginiana	USA	N America	Dried	Dried		Native American Ethnobotany
Prunus spp.	Prunus virginiana	Prunus virginiana	USA	N America	Raw	Raw		Native American Ethnobotany
Prunus spp.	Prunus virginiana	Prunus virginiana	USA	N America	Syrup	Sweet preserves		Native American Ethnobotany
Prunus spp.	Prunus virginiana	Prunus virginiana	USA	N America	Dried	Dried		Native American Ethnobotany
Prunus spp.	Prunus virginiana	Prunus virginiana	USA	N America	Dried	Dried		Native American Ethnobotany
Prunus spp.	Prunus virginiana	Prunus virginiana	USA	N America	Raw	Raw		Native American Ethnobotany
Prunus spp.	Prunus virginiana	Prunus virginiana	USA	N America	Cooked	Cooked		Native American Ethnobotany
Prunus spp.	Prunus virginiana	Prunus virginiana	USA	N America	Dried	Dried		Native American Ethnobotany
Prunus spp.	Prunus virginiana	Prunus virginiana	USA	N America	Sauce	Sauces		Native American Ethnobotany
Prunus spp.	Prunus virginiana	Prunus virginiana	USA	N America	Ingredient for bread and pastry	Baked goods		Native American Ethnobotany
Prunus spp.	Prunus virginiana	Prunus virginiana	USA	N America	Soup	Cooked		Native American Ethnobotany
Prunus spp.	Prunus virginiana	Prunus virginiana	USA	N America	Raw	Raw		Native American Ethnobotany
Prunus spp.	Prunus virginiana	Prunus virginiana	USA	N America	Raw	Raw		Native American Ethnobotany
Prunus spp.	Prunus virginiana	Prunus virginiana	USA	N America	Ingredient for bread and pastry	Baked goods		Native American Ethnobotany
Prunus spp.	Prunus virginiana	Prunus virginiana	USA	N America	Raw	Raw		Native American Ethnobotany
Prunus spp.	Prunus virginiana	Prunus virginiana	USA	N America	Dried	Dried		Native American Ethnobotany
Prunus spp.	Prunus virginiana	Prunus virginiana	USA	N America	Raw	Raw		Native American Ethnobotany
Prunus spp.	Prunus virginiana	Prunus virginiana	USA	N America	Dried	Dried		Native American Ethnobotany
Prunus spp.	Prunus virginiana	Prunus virginiana	USA	N America	Alcoholic beverage	Alcoholic beverage		Native American Ethnobotany
Prunus spp.	Prunus virginiana	Prunus virginiana	USA	N America	Juice	Non-alcoholic beverage		Native American Ethnobotany
Prunus spp.	Prunus virginiana	Prunus virginiana	USA	N America	Alcoholic beverage	Alcoholic beverage		Native American Ethnobotany
Prunus spp.	Prunus virginiana	Prunus virginiana	USA	N America	Syrup	Sweet preserves		Native American Ethnobotany
Prunus spp.	Prunus virginiana	Prunus virginiana	USA	N America	Preserved	Sweet preserves		Native American Ethnobotany
Prunus spp.	Prunus virginiana	Prunus virginiana	USA	N America	Purée	Cooked		Native American Ethnobotany
Prunus spp.	Prunus virginiana	Prunus virginiana	USA	N America	Jelly and gelatin	Sweet preserves		Native American Ethnobotany
Prunus spp.	Prunus virginiana	Prunus virginiana	USA	N America	Condiment	Condiment		Native American Ethnobotany
Prunus spp.	Prunus virginiana	Prunus virginiana	USA	N America	Purée	Cooked		Native American Ethnobotany
Prunus spp.	Prunus virginiana	Prunus virginiana	USA	N America	Soup	Cooked		Native American Ethnobotany
Prunus spp.	Prunus virginiana	Prunus virginiana	USA	N America	Purée	Cooked		Native American Ethnobotany
Prunus spp.	Prunus virginiana	Prunus virginiana	USA	N America	Jam and preserves	Sweet preserves		Native American Ethnobotany
Prunus spp.	Prunus virginiana	Prunus virginiana	USA	N America	Alcoholic beverage	Alcoholic beverage		Native American Ethnobotany
Prunus spp.	Prunus virginiana	Prunus virginiana	USA	N America	Jam and preserves	Sweet preserves		Native American Ethnobotany
Prunus spp.	Prunus virginiana	Prunus virginiana	USA	N America	Pemmican	Other uses		Native American Ethnobotany
Prunus spp.	Prunus virginiana	Prunus virginiana	USA	N America	Dried	Dried		Native American Ethnobotany
Prunus spp.	Prunus virginiana	Prunus virginiana	USA	N America	Soup	Cooked		Native American Ethnobotany
Prunus spp.	Prunus virginiana	Prunus virginiana	USA	N America	Tea and herbal tea	Non-alcoholic beverage		Native American Ethnobotany
Prunus spp.	Prunus virginiana	Prunus virginiana	USA	N America	Condiment	Condiment		Native American Ethnobotany
Prunus spp.	Prunus virginiana	Prunus virginiana	USA	N America	Purée	Cooked		Native American Ethnobotany
Prunus spp.	Prunus virginiana	Prunus virginiana	USA	N America	Ingredient for bread and pastry	Baked goods		Native American Ethnobotany
Prunus spp.	Prunus virginiana	Prunus virginiana	USA	N America	Dried	Dried		Native American Ethnobotany
Prunus spp.	Prunus virginiana	Prunus virginiana	USA	N America	Raw	Raw		Native American Ethnobotany
Prunus spp.	Prunus virginiana	Prunus virginiana	USA	N America	Preserved	Sweet preserves		Native American Ethnobotany
Prunus spp.	Prunus virginiana	Prunus virginiana	USA	N America	Flour	Flour		Native American Ethnobotany
Prunus spp.	Prunus virginiana	Prunus virginiana	USA	N America	Boiled	Cooked		Native American Ethnobotany
Prunus spp.	Prunus virginiana	Prunus virginiana	USA	N America	Jam and preserves	Sweet preserves		Native American Ethnobotany
Prunus spp.	Prunus spinosa	Prunus spinosa	Turkey	W Asia	Raw	Raw				Polat, R., Güner, B., Babacan, E. Y., & Uğur Çakılcıoğlu. (2017). Survey of wild food plants for human consumption in Bingöl (Turkey). Indian Journal of Traditional Knowledge, 16(3), 378-384.
Prunus spp.	Prunus spinosa	Prunus spinosa	Turkey	W Asia	Raw	Raw				Kizilarslan Hancer, C., Sevgi, E., Altinbasak, B. B., Cakir, E. A., & Akkaya, M. (2020). Traditional Knowledge of Wild Edible Plants of Biga (Canakkale), Turkey. Acta Societatis Botanicorum Poloniae, 89(1), 8914. https://doi.org/10.5586/asbp.8914
Prunus spp.	Prunus spinosa	Prunus spinosa	Turkey	W Asia	Jam and preserves	Sweet preserves				Kizilarslan Hancer, C., Sevgi, E., Altinbasak, B. B., Cakir, E. A., & Akkaya, M. (2020). Traditional Knowledge of Wild Edible Plants of Biga (Canakkale), Turkey. Acta Societatis Botanicorum Poloniae, 89(1), 8914. https://doi.org/10.5586/asbp.8914
Prunus spp.	Prunus spinosa	Prunus spinosa	Turkey	W Asia	Compote	Sweet preserves				Kizilarslan Hancer, C., Sevgi, E., Altinbasak, B. B., Cakir, E. A., & Akkaya, M. (2020). Traditional Knowledge of Wild Edible Plants of Biga (Canakkale), Turkey. Acta Societatis Botanicorum Poloniae, 89(1), 8914. https://doi.org/10.5586/asbp.8914
Prunus spp.	Prunus spinosa	Prunus spinosa	Turkey	W Asia	Juice	Non-alcoholic beverage				Kizilarslan Hancer, C., Sevgi, E., Altinbasak, B. B., Cakir, E. A., & Akkaya, M. (2020). Traditional Knowledge of Wild Edible Plants of Biga (Canakkale), Turkey. Acta Societatis Botanicorum Poloniae, 89(1), 8914. https://doi.org/10.5586/asbp.8914
Prunus spp.	Prunus spinosa	Prunus spinosa	Turkey	W Asia	Dried	Dried				Kizilarslan Hancer, C., Sevgi, E., Altinbasak, B. B., Cakir, E. A., & Akkaya, M. (2020). Traditional Knowledge of Wild Edible Plants of Biga (Canakkale), Turkey. Acta Societatis Botanicorum Poloniae, 89(1), 8914. https://doi.org/10.5586/asbp.8914
Prunus spp.	Prunus spinosa	Prunus spinosa	Turkey	W Asia	Raw	Raw				Hatice Inci, A., Fatih, S., & Selami, S. (2019). Wild fruits sold in the public bazaars of Edremit Gulf (Balıkesir) and their medicinal uses. Biological Diversity and Conservation, 12(1), 89–99. https://doi.org/10.5505/biodicon.2019.25733
Prunus spp.	Prunus spinosa	Prunus spinosa	Turkey	W Asia	Jam and preserves	Sweet preserves				Hatice Inci, A., Fatih, S., & Selami, S. (2019). Wild fruits sold in the public bazaars of Edremit Gulf (Balıkesir) and their medicinal uses. Biological Diversity and Conservation, 12(1), 89–99. https://doi.org/10.5505/biodicon.2019.25733
Prunus spp.	Prunus spinosa	Prunus spinosa	Turkey	W Asia	Compote	Sweet preserves				Hatice Inci, A., Fatih, S., & Selami, S. (2019). Wild fruits sold in the public bazaars of Edremit Gulf (Balıkesir) and their medicinal uses. Biological Diversity and Conservation, 12(1), 89–99. https://doi.org/10.5505/biodicon.2019.25733
Prunus spp.	Prunus spinosa	Prunus spinosa	Turkey	W Asia	Dried	Dried				Hatice Inci, A., Fatih, S., & Selami, S. (2019). Wild fruits sold in the public bazaars of Edremit Gulf (Balıkesir) and their medicinal uses. Biological Diversity and Conservation, 12(1), 89–99. https://doi.org/10.5505/biodicon.2019.25733
Prunus spp.	Prunus spinosa	Prunus spinosa	Turkey	W Asia	Raw	Raw				Güneş, S., Savran, A., Paksoy, M. Y., & Çakılcıoğlu, U. (2018). Survey of wild food plants for human consumption in Karaisali (Adana-Turkey). Indian Journal of Traditional Knowledge, 17(2), 290–298. http://op.niscpr.res.in/index.php/ijtk
Prunus spp.	Prunus spinosa	Prunus spinosa	Turkey	W Asia	Dried	Dried				Güneş, S., Savran, A., Paksoy, M. Y., & Çakılcıoğlu, U. (2018). Survey of wild food plants for human consumption in Karaisali (Adana-Turkey). Indian Journal of Traditional Knowledge, 17(2), 290–298. http://op.niscpr.res.in/index.php/ijtk
Prunus spp.	Prunus spinosa	Prunus spinosa	Turkey	W Asia	Raw	Raw				Özdemir, E., & Kültür, Ş. (2017). Wild Edible Plants of Savaştepe District (Balıkesir, Turkey). Marmara Pharmaceutical Journal, 21(3), 578–589. https://doi.org/10.12991/marupj.319328
Prunus spp.	Prunus spinosa	Prunus spinosa	Turkey	W Asia	Jam and preserves	Sweet preserves				Özdemir, E., & Kültür, Ş. (2017). Wild Edible Plants of Savaştepe District (Balıkesir, Turkey). Marmara Pharmaceutical Journal, 21(3), 578–589. https://doi.org/10.12991/marupj.319328
Prunus spp.	Prunus spinosa	Prunus spinosa	Turkey	W Asia	Pickled	Savoury preserves				Özdemir, E., & Kültür, Ş. (2017). Wild Edible Plants of Savaştepe District (Balıkesir, Turkey). Marmara Pharmaceutical Journal, 21(3), 578–589. https://doi.org/10.12991/marupj.319328
Prunus spp.	Prunus spinosa	Prunus spinosa	Turkey	W Asia	Compote	Sweet preserves				Özdemir, E., & Kültür, Ş. (2017). Wild Edible Plants of Savaştepe District (Balıkesir, Turkey). Marmara Pharmaceutical Journal, 21(3), 578–589. https://doi.org/10.12991/marupj.319328
Prunus spp.	Prunus spinosa	Prunus spinosa	Turkey	W Asia	Raw	Raw				Kilic, M., Yildiz, K., & Kilic, F. M. (2021). Traditional uses of wild plants in Mardin central district and attached villages (Turkey). Indian Journal of Traditional Knowledge, 20(3), 784–798. https://doi.org/10.56042/ijtk.v20i3.31160
Prunus spp.	Prunus spinosa	Prunus spinosa	Turkey	W Asia	Raw	Raw				Eksik, C., & Akan, H. (2023). A survey on edible plants for human consumption in some mountainous district of Mardin, Turkey. Afyon Kocatepe Üniversitesi Fen Ve Mühendislik Bilimleri Dergisi, 23(3), 555–575. https://doi.org/10.35414/akufemubid.1243148
Prunus spp.	Prunus spinosa	Prunus spinosa	Turkey	W Asia	Tea and herbal tea	Non-alcoholic beverage				Eksik, C., & Akan, H. (2023). A survey on edible plants for human consumption in some mountainous district of Mardin, Turkey. Afyon Kocatepe Üniversitesi Fen Ve Mühendislik Bilimleri Dergisi, 23(3), 555–575. https://doi.org/10.35414/akufemubid.1243148
Prunus spp.	Prunus spinosa	Prunus spinosa	Turkey	W Asia	Jam and preserves	Sweet preserves				Güneş, F. (2017). Food Plants Used in Meriç Town from Turkey. Indian Journal of Pharmaceutical Education, 51(3), S271–S275. https://doi.org/10.5530ijper.51.3s.28
Prunus spp.	Prunus spinosa	Prunus spinosa	Turkey	W Asia	Unspecified beverage	Beverage - not specified				Güneş, F. (2017). Food Plants Used in Meriç Town from Turkey. Indian Journal of Pharmaceutical Education, 51(3), S271–S275. https://doi.org/10.5530ijper.51.3s.28
Prunus spp.	Prunus spinosa	Prunus spinosa	Turkey	W Asia	Raw	Raw				Koçyiğit, M., & Özhatay, N. (2011). The wild edible and miscellaneous useful plants in Yalova province (northwest Turkey). Journal of Faculty of Pharmacy of Istanbul University, 40, 19–30. https://dergipark.org.tr/en/pub/iujfp/issue/564/5637
Prunus spp.	Prunus spinosa	Prunus spinosa	Turkey	W Asia	Pickled	Savoury preserves				Kültür, Ş. (2008). An Ethnobotanical Study of Kırklareli (Turkey). Phytologia Balcanica, 14(2), 279–289. https://www.researchgate.net/publication/228501177_An_Ethnobotanical_Study_of_Kirklareli_Turkey
Prunus spp.	Prunus spinosa	Prunus spinosa	Turkey	W Asia	Jam and preserves	Sweet preserves				Kültür, Ş. (2008). An Ethnobotanical Study of Kırklareli (Turkey). Phytologia Balcanica, 14(2), 279–289. https://www.researchgate.net/publication/228501177_An_Ethnobotanical_Study_of_Kirklareli_Turkey
Prunus spp.	Prunus spinosa	Prunus spinosa	Turkey	W Asia	Compote	Sweet preserves				Kültür, Ş. (2008). An Ethnobotanical Study of Kırklareli (Turkey). Phytologia Balcanica, 14(2), 279–289. https://www.researchgate.net/publication/228501177_An_Ethnobotanical_Study_of_Kirklareli_Turkey
Prunus spp.	Prunus spinosa	Prunus spinosa	Turkey	W Asia	Raw	Raw				Kızılarslan, Ç., & Özhatay, N. (2012). An ethnobotanical study of the useful and edible plants of İzmit. Marmara Pharmaceutical Journal, 16, 134–140. https://www.researchgate.net/publication/274466854_An_ethnobotanical_study_of_the_useful_and_edible_plants_of_Izmit
Prunus spp.	Prunus spinosa	Prunus spinosa	Turkey	W Asia	Jam and preserves	Sweet preserves				Kızılarslan, Ç., & Özhatay, N. (2012). An ethnobotanical study of the useful and edible plants of İzmit. Marmara Pharmaceutical Journal, 16, 134–140. https://www.researchgate.net/publication/274466854_An_ethnobotanical_study_of_the_useful_and_edible_plants_of_Izmit
Prunus spp.	Prunus spinosa	Prunus spinosa	Turkey	W Asia	Compote	Sweet preserves				Şenkardeş, İ., & Tuzlacı, E. (2014). Some Ethnobotanical Notes from Gündoğmuş District (Antalya/Turkey). Journal of Marmara University Institute of Health Sciences, 4(2), 63–75. https://doi.org/10.5455/musbed.20140303070652
Prunus spp.	Prunus spinosa	Prunus spinosa	Turkey	W Asia	Dried	Dried				Şenkardeş, İ., & Tuzlacı, E. (2014). Some Ethnobotanical Notes from Gündoğmuş District (Antalya/Turkey). Journal of Marmara University Institute of Health Sciences, 4(2), 63–75. https://doi.org/10.5455/musbed.20140303070652
Prunus spp.	Prunus spinosa	Prunus spinosa	Turkey	W Asia	Unspecified beverage	Beverage - not specified				Şenkardeş, İ., & Tuzlacı, E. (2014). Some Ethnobotanical Notes from Gündoğmuş District (Antalya/Turkey). Journal of Marmara University Institute of Health Sciences, 4(2), 63–75. https://doi.org/10.5455/musbed.20140303070652
Prunus spp.	Prunus spinosa	Prunus spinosa	Turkey	W Asia	Condiment	Condiment				Şenkardeş, İ., & Tuzlacı, E. (2014). Some Ethnobotanical Notes from Gündoğmuş District (Antalya/Turkey). Journal of Marmara University Institute of Health Sciences, 4(2), 63–75. https://doi.org/10.5455/musbed.20140303070652
Prunus spp.	Prunus spinosa	Prunus spinosa	Turkey	W Asia	Raw	Raw				Çelik, B., & Yeşil, Y. (2020). An ethnobotanical study in Pöhrenk village (Çiçekdağı-Kırşehir province / Turkey). Istanbul Journal of Pharmacy, 50(2), 131–141. https://doi.org/10.26650/istanbuljpharm.2019.0072
Prunus spp.	Prunus cocomilia	Prunus cocomilia	Turkey	W Asia	Raw	Raw				Çelik, B., & Yeşil, Y. (2020). An ethnobotanical study in Pöhrenk village (Çiçekdağı-Kırşehir province / Turkey). Istanbul Journal of Pharmacy, 50(2), 131–141. https://doi.org/10.26650/istanbuljpharm.2019.0072
Prunus spp.	Prunus cocomilia	Prunus cocomilia	Turkey	W Asia	Compote	Sweet preserves				Çelik, B., & Yeşil, Y. (2020). An ethnobotanical study in Pöhrenk village (Çiçekdağı-Kırşehir province / Turkey). Istanbul Journal of Pharmacy, 50(2), 131–141. https://doi.org/10.26650/istanbuljpharm.2019.0072
Prunus spp.	Prunus laurocerasus	Prunus laurocerasus	Turkey	W Asia	Raw	Raw				Bulut, G. (2016). Medicinal and wild food plants of Marmara Island (Balikesir—Turkey). Acta Societatis Botanicorum Poloniae, 85(2), 3501. https://doi.org/10.5586/asbp.3501
Prunus spp.	Prunus cocomilia	Prunus cocomilia	Turkey	W Asia	Raw	Raw				Nacakcı, F. M., & Dutkuner, İ. (2018). A study of ethnobotany in Kumluca (Antalya). Turkish Journal of Forestry, 19(2), 113–119. https://doi.org/10.18182/tjf.421970
Prunus spp.	Prunus cocomilia	Prunus cocomilia	Turkey	W Asia	Compote	Sweet preserves				Nacakcı, F. M., & Dutkuner, İ. (2018). A study of ethnobotany in Kumluca (Antalya). Turkish Journal of Forestry, 19(2), 113–119. https://doi.org/10.18182/tjf.421970
Prunus spp.	Prunus spinosa	Prunus spinosa	Switzerland	Europe	Raw	Raw				Abbet, C., Mayor, R., Roguet, D., Spichiger, R., Hamburger, M., & Potterat, O. (2014). Ethnobotanical survey on wild alpine food plants in Lower and Central Valais (Switzerland). Journal of Ethnopharmacology, 151(1), 624–634. https://doi.org/10.1016/j.jep.2013.11.022
Prunus spp.	Prunus spinosa	Prunus spinosa	Sweden	Europe	Alcoholic beverage	Alcoholic beverage				Svanberg, I. (2012). The use of wild plants as food in pre-industrial Sweden. Acta Societatis Botanicorum Poloniae, 81(4), 317–327. https://doi.org/10.5586/asbp.2012.039
Prunus spp.	Prunus spinosa	Prunus spinosa	Spain	Europe	Raw	Raw				Menendez-Baceta, G., Pardo-de-Santayana, M., Aceituno-Mata, L., Tardío, J., & Reyes-García, V. (2017). Trends in wild food plants uses in Gorbeialdea (Basque Country). Appetite, 112, 9–16. https://doi.org/10.1016/j.appet.2017.01.010
Prunus spp.	Prunus spinosa	Prunus spinosa	Spain	Europe	Alcoholic beverage	Alcoholic beverage				Menendez-Baceta, G., Pardo-de-Santayana, M., Aceituno-Mata, L., Tardío, J., & Reyes-García, V. (2017). Trends in wild food plants uses in Gorbeialdea (Basque Country). Appetite, 112, 9–16. https://doi.org/10.1016/j.appet.2017.01.010
Prunus spp.	Prunus spinosa	Prunus spinosa	Spain	Europe	Raw	Raw			IECTB/Conect-e	Tejerina, Á. (2010). Usos y saberes sobre las plantas de Monfragüe. Etnobotánica de la Comarca Natural (1st ed.). Cáceres: itomongrágüe.
Prunus spp.	Prunus spinosa	Prunus spinosa	Spain	Europe	Raw	Raw			IECTB/Conect-e	Molina, N. (2001). Estudio de la flora de interés etnobotánico en el municipio de Carcabuey (Córdoba). [BSc Thesis]. E.T.S.I. Agrónomos y Montes. Universidad de Córdoba.
Prunus spp.	Prunus spinosa	Prunus spinosa	Spain	Europe	Dried	Dried			IECTB/Conect-e	Blanco Castro, E. (2002). Etnobotánica en los Montes de Toledo: Un trabajo etnobotánico de campo. Asociación Cultural de los Montes de Toledo.
Prunus spp.	Prunus spinosa	Prunus spinosa	Spain	Europe	Dried	Dried			IECTB/Conect-e	Sánchez-Romero, M. (2003). Estudio de la flora de interés etnobotánico en el municipio de Rute (Córdoba). [BSc Thesis]. Escuela Técnica Superior de Ingenieros Agrónomos y Montes, Universidad de Córdoba.
Prunus spp.	Prunus spinosa	Prunus spinosa	Spain	Europe	Raw	Raw				Pardo-de-Santayana, M., Tardio, J., Blanco, E., Carvalho, A. M., Lastra, J. J., San Miguel, E., & Morales, R. (2007). Traditional knowledge of wild edible plants used in the northwest of the Iberian Peninsula (Spain and Portugal): A comparative study. Journal of Ethnobiology and Ethnomedicine, 3(1), 27. https://doi.org/10.1186/1746-4269-3-27
Prunus spp.	Prunus spinosa	Prunus spinosa	Spain	Europe	Alcoholic beverage	Alcoholic beverage				Pardo-de-Santayana, M., Tardio, J., Blanco, E., Carvalho, A. M., Lastra, J. J., San Miguel, E., & Morales, R. (2007). Traditional knowledge of wild edible plants used in the northwest of the Iberian Peninsula (Spain and Portugal): A comparative study. Journal of Ethnobiology and Ethnomedicine, 3(1), 27. https://doi.org/10.1186/1746-4269-3-27
Prunus spp.	Prunus spinosa	Prunus spinosa	Spain	Europe	Raw	Raw				Pascual, J. C., & Herrero, B. (2017). Wild food plants gathered in the upper Pisuerga river basin, Palencia, Spain. Botany Letters, 164(3), 263–272. https://doi.org/10.1080/23818107.2017.1328314
Prunus spp.	Prunus spinosa	Prunus spinosa	Spain	Europe	Dried	Dried				Pascual, J. C., & Herrero, B. (2017). Wild food plants gathered in the upper Pisuerga river basin, Palencia, Spain. Botany Letters, 164(3), 263–272. https://doi.org/10.1080/23818107.2017.1328314
Prunus spp.	Prunus spinosa	Prunus spinosa	Spain	Europe	Alcoholic beverage	Alcoholic beverage				Pascual, J. C., & Herrero, B. (2017). Wild food plants gathered in the upper Pisuerga river basin, Palencia, Spain. Botany Letters, 164(3), 263–272. https://doi.org/10.1080/23818107.2017.1328314
Prunus spp.	Prunus spinosa	Prunus spinosa	Spain	Europe	Raw	Raw				Alarcόn, R., Pardo-de-Santayana, M., Priestley, C., Morales, R., & Heinrich, M. (2015). Medicinal and local food plants in the south of Alava (Basque Country, Spain). Journal of Ethnopharmacology, 176, 207–224. https://doi.org/10.1016/j.jep.2015.10.022
Prunus spp.	Prunus spinosa	Prunus spinosa	Spain	Europe	Jam and preserves	Sweet preserves				Alarcόn, R., Pardo-de-Santayana, M., Priestley, C., Morales, R., & Heinrich, M. (2015). Medicinal and local food plants in the south of Alava (Basque Country, Spain). Journal of Ethnopharmacology, 176, 207–224. https://doi.org/10.1016/j.jep.2015.10.022
Prunus spp.	Prunus spinosa	Prunus spinosa	Spain	Europe	Syrup	Sweet preserves				Alarcόn, R., Pardo-de-Santayana, M., Priestley, C., Morales, R., & Heinrich, M. (2015). Medicinal and local food plants in the south of Alava (Basque Country, Spain). Journal of Ethnopharmacology, 176, 207–224. https://doi.org/10.1016/j.jep.2015.10.022
Prunus spp.	Prunus spinosa	Prunus spinosa	Spain	Europe	Alcoholic beverage	Alcoholic beverage				Alarcόn, R., Pardo-de-Santayana, M., Priestley, C., Morales, R., & Heinrich, M. (2015). Medicinal and local food plants in the south of Alava (Basque Country, Spain). Journal of Ethnopharmacology, 176, 207–224. https://doi.org/10.1016/j.jep.2015.10.022
Prunus spp.	Prunus spinosa	Prunus spinosa	Spain	Europe	Raw	Raw				Pardo-de-Santayana, M., Tardío, J., & Morales, R. (2005). Gathering and consumption of wild edible plants in the Campoo (Cantabria, Spain). International Journal of Food Sciences and Nutrition, 56(7), 529–542. https://doi.org/10.1080/09637480500490731
Prunus spp.	Prunus spinosa	Prunus spinosa	Spain	Europe	Alcoholic beverage	Alcoholic beverage				Pardo-de-Santayana, M., Tardío, J., & Morales, R. (2005). Gathering and consumption of wild edible plants in the Campoo (Cantabria, Spain). International Journal of Food Sciences and Nutrition, 56(7), 529–542. https://doi.org/10.1080/09637480500490731
Prunus spp.	Prunus spinosa	Prunus spinosa	Spain	Europe	Dried	Dried				Pardo-de-Santayana, M., Tardío, J., & Morales, R. (2005). Gathering and consumption of wild edible plants in the Campoo (Cantabria, Spain). International Journal of Food Sciences and Nutrition, 56(7), 529–542. https://doi.org/10.1080/09637480500490731
Prunus spp.	Prunus spinosa	Prunus spinosa	Spain	Europe	Raw	Raw				Tardío, J., Pascual, H., & Morales, R. (2005). Wild Food Plants Traditionally Used in the Province of Madrid, Central Spain. Economic Botany, 59(2), 122–136. https://doi.org/10.1663/0013-0001(2005)059%255B0122:WFPTUI%255D2.0.CO;2
Prunus spp.	Prunus spinosa	Prunus spinosa	Spain	Europe	Alcoholic beverage	Alcoholic beverage				Tardío, J., Pascual, H., & Morales, R. (2005). Wild Food Plants Traditionally Used in the Province of Madrid, Central Spain. Economic Botany, 59(2), 122–136. https://doi.org/10.1663/0013-0001(2005)059%255B0122:WFPTUI%255D2.0.CO;2
Prunus spp.	Prunus spinosa	Prunus spinosa	Spain	Europe	Raw	Raw				Tardío, J., Pascual, H., & Morales, R. (2005). Wild Food Plants Traditionally Used in the Province of Madrid, Central Spain. Economic Botany, 59(2), 122–136. https://doi.org/10.1663/0013-0001(2005)059%255B0122:WFPTUI%255D2.0.CO;2
Prunus spp.	Prunus spinosa	Prunus spinosa	Spain	Europe	Brined	Savoury preserves				Tardío, J., Pardo-de-Santayana, M., & Morales, R. (2006). Ethnobotanical review of wild edible plants in Spain. Botanical Journal of the Linnean Society, 152(1), 27–71. https://doi.org/10.1111/j.1095-8339.2006.00549.x
Prunus spp.	Prunus spinosa	Prunus spinosa	Spain	Europe	Alcoholic beverage	Alcoholic beverage				Granzow de la Cerda, I. (with Blanco, J. F., & Mata Pérez, E.). (1993). Etnobotánica: (El mundo vegetal en la tradición). Centro de Cultura Tradicional Ángel Carril. https://www.institutodelasidentidades.es/publicaciones/archivo-tradiciones-salmantinas/04-etnobotanica-84-87339-23-9.pdf
Prunus spp.	Prunus spinosa	Prunus spinosa	Spain	Europe	Dried	Dried				Granzow de la Cerda, I. (with Blanco, J. F., & Mata Pérez, E.). (1993). Etnobotánica: (El mundo vegetal en la tradición). Centro de Cultura Tradicional Ángel Carril. https://www.institutodelasidentidades.es/publicaciones/archivo-tradiciones-salmantinas/04-etnobotanica-84-87339-23-9.pdf
Prunus spp.	Prunus spinosa	Prunus spinosa	Spain	Europe	Alcoholic beverage	Alcoholic beverage				San Miguel, E. (2004). Etnobotánica de Piloña (Asturias): Cultura y saber popular sobre las plantas en un concejo del Centro-Norte Asturiano [doctoralThesis, Universidad Autónoma de Madrid. Departamento de Biología]. http://hdl.handle.net/10486/2478
Prunus spp.	Prunus spinosa	Prunus spinosa	Spain	Europe	Raw	Raw				San Miguel, E. (2004). Etnobotánica de Piloña (Asturias): Cultura y saber popular sobre las plantas en un concejo del Centro-Norte Asturiano [doctoralThesis, Universidad Autónoma de Madrid. Departamento de Biología]. http://hdl.handle.net/10486/2478
Prunus spp.	Prunus spinosa	Prunus spinosa	Spain	Europe	Raw	Raw				Tardío, J., Pardo-de-Santayana, M., & Morales, R. (2006). Ethnobotanical review of wild edible plants in Spain. Botanical Journal of the Linnean Society, 152(1), 27–71. https://doi.org/10.1111/j.1095-8339.2006.00549.x
Prunus spp.	Prunus spinosa	Prunus spinosa	Spain	Europe	Alcoholic beverage	Alcoholic beverage				Tardío, J., Pardo-de-Santayana, M., & Morales, R. (2006). Ethnobotanical review of wild edible plants in Spain. Botanical Journal of the Linnean Society, 152(1), 27–71. https://doi.org/10.1111/j.1095-8339.2006.00549.x
Prunus spp.	Prunus spinosa	Prunus spinosa	Spain	Europe	Dried	Dried				Tardío, J., Pardo-de-Santayana, M., & Morales, R. (2006). Ethnobotanical review of wild edible plants in Spain. Botanical Journal of the Linnean Society, 152(1), 27–71. https://doi.org/10.1111/j.1095-8339.2006.00549.x
Prunus spp.	Prunus ramburii	Prunus ramburii	Spain	Europe	Alcoholic beverage	Alcoholic beverage				Benitez, G., Molero-Mesa, J., & Reyes Gonzalez-Tejero, M. (2017). Gathering an edible wild plant: Food or medicine? A case study on wild edibles and functional foods in Granada, Spain. Acta Societatis Botanicorum Poloniae, 86(3), 3550. https://doi.org/10.5586/asbp.3550
Prunus spp.	Prunus spinosa	Prunus spinosa	Spain	Europe	Raw	Raw				González, J. A., García-Barriuso, M., & Amich, F. (2011). The consumption of wild and semi-domesticated edible plants in the Arribes del Duero (Salamanca-Zamora, Spain): An analysis of traditional knowledge. Genetic Resources and Crop Evolution, 58(7), 991–1006. https://doi.org/10.1007/s10722-010-9635-8
Prunus spp.	Prunus spinosa	Prunus spinosa	Spain	Europe	Alcoholic beverage	Alcoholic beverage				González, J. A., García-Barriuso, M., & Amich, F. (2011). The consumption of wild and semi-domesticated edible plants in the Arribes del Duero (Salamanca-Zamora, Spain): An analysis of traditional knowledge. Genetic Resources and Crop Evolution, 58(7), 991–1006. https://doi.org/10.1007/s10722-010-9635-8
Prunus spp.	Prunus spinosa	Prunus spinosa	Spain	Europe	Raw	Raw				Aceituno-Mata, L., Tardio, J., & Pardo-de-Santayana, M. (2021). The Persistence of Flavor: Past and Present Use of Wild Food Plants in Sierra Norte de Madrid, Spain. Frontiers in Sustainable Food Systems, 4, Article 610238. https://doi.org/10.3389/fsufs.2020.610238
Prunus spp.	Prunus spinosa	Prunus spinosa	Spain	Europe	Alcoholic beverage	Alcoholic beverage				Aceituno-Mata, L., Tardio, J., & Pardo-de-Santayana, M. (2021). The Persistence of Flavor: Past and Present Use of Wild Food Plants in Sierra Norte de Madrid, Spain. Frontiers in Sustainable Food Systems, 4, Article 610238. https://doi.org/10.3389/fsufs.2020.610238
Prunus spp.	Prunus spinosa	Prunus spinosa	Spain	Europe	Jam and preserves	Sweet preserves				Rivera, D., Obón, C., Inocencio, C., & Heinrich, M. (2007). Gathered Food Plants in the Mountains of Castilla–La Mancha (Spain): Ethnobotany and Multivariate Analysis. Economic Botany, 61(3), 269–289. https://doi.org/10.1663/0013-0001(2007)61%255B269:GFPITM%255D2.0.CO;2
Prunus spp.	Prunus spinosa	Prunus spinosa	Spain	Europe	Ingredient for bread and pastry	Baked goods				Rivera, D., Obón, C., Inocencio, C., & Heinrich, M. (2007). Gathered Food Plants in the Mountains of Castilla–La Mancha (Spain): Ethnobotany and Multivariate Analysis. Economic Botany, 61(3), 269–289. https://doi.org/10.1663/0013-0001(2007)61%255B269:GFPITM%255D2.0.CO;2
Prunus spp.	Prunus spinosa	Prunus spinosa	Spain	Europe	Raw	Raw				Rivera, D., Obón, C., Inocencio, C., & Heinrich, M. (2007). Gathered Food Plants in the Mountains of Castilla–La Mancha (Spain): Ethnobotany and Multivariate Analysis. Economic Botany, 61(3), 269–289. https://doi.org/10.1663/0013-0001(2007)61%255B269:GFPITM%255D2.0.CO;2
Prunus spp.	Prunus spinosa	Prunus spinosa	Spain	Europe	Condiment	Condiment				Rivera, D., Obón, C., Inocencio, C., & Heinrich, M. (2007). Gathered Food Plants in the Mountains of Castilla–La Mancha (Spain): Ethnobotany and Multivariate Analysis. Economic Botany, 61(3), 269–289. https://doi.org/10.1663/0013-0001(2007)61%255B269:GFPITM%255D2.0.CO;2
Prunus spp.	Prunus spinosa	Prunus spinosa	Spain	Europe	Alcoholic beverage	Alcoholic beverage				Benitez, G., Molero-Mesa, J., & Reyes Gonzalez-Tejero, M. (2017). Gathering an edible wild plant: Food or medicine? A case study on wild edibles and functional foods in Granada, Spain. Acta Societatis Botanicorum Poloniae, 86(3), 3550. https://doi.org/10.5586/asbp.3550
Prunus spp.	Prunus spinosa	Prunus spinosa	Spain	Europe	Raw	Raw				Benitez, G., Molero-Mesa, J., & Reyes Gonzalez-Tejero, M. (2017). Gathering an edible wild plant: Food or medicine? A case study on wild edibles and functional foods in Granada, Spain. Acta Societatis Botanicorum Poloniae, 86(3), 3550. https://doi.org/10.5586/asbp.3550
Prunus spp.	Prunus spinosa	Prunus spinosa	Spain	Europe	Alcoholic beverage	Alcoholic beverage				Fajardo, J., Verde, A., Rivera, D., & Obón, C. (2000). Las plantas en la cultura popular de la provincia de Albacete. Instituto de Estudios Albacetenses" Don Juan Manuel". https://www.academia.edu/download/11518539/Las%20plantas%20en%20la%20cultura%20popular%20de%20Albacete.pdf
Prunus spp.	Prunus spinosa	Prunus spinosa	Spain	Europe	Raw	Raw				Rojo, J., García Carrero, P., García López, E., & Pérez Badia, R. (2007). Estudio Etnobotánico del Municipio de Enguídanos (Cuenca). Universidad de Castilla-La Mancha. Instituto de Ciencias Ambientales. https://enguidanos.es/wp-content/uploads/2015/08/Estudio-etnobota%CC%81nico-Engui%CC%81danos.pdf
Prunus spp.	Prunus spinosa	Prunus spinosa	Spain	Europe	Alcoholic beverage	Alcoholic beverage				Rojo, J., García Carrero, P., García López, E., & Pérez Badia, R. (2007). Estudio Etnobotánico del Municipio de Enguídanos (Cuenca). Universidad de Castilla-La Mancha. Instituto de Ciencias Ambientales. https://enguidanos.es/wp-content/uploads/2015/08/Estudio-etnobota%CC%81nico-Engui%CC%81danos.pdf
Prunus spp.	Prunus spinosa	Prunus spinosa	Spain	Europe	Alcoholic beverage	Alcoholic beverage				Blanco, E., & Bernis, C. (2022). Reseña etnobotánica de la Maragatería Alta (León). Flora Montiberica, 83, 105-126. https://dialnet.unirioja.es/descarga/articulo/8459037.pdf
Prunus spp.	Prunus spinosa	Prunus spinosa	Spain	Europe	Raw	Raw				Laguna, E., Serena, V., García Martí, X., & Ferrer-Gallego, P. (2017). Apuntes etnobotánicos de la comarca Hoya de Buñol-Chiva. Revista de Estudios Comarcales, 11, 59–72. https://www.researchgate.net/profile/P-Pablo-Ferrer-Gallego/publication/323394304_Apuntes_etnobotanicos_de_la_comarca_Hoya_de_Bunol-Chiva/links/5a93ed63aca272140566185b/Apuntes-etnobotanicos-de-la-comarca-Hoya-de-Bunol-Chiva.pdf
Prunus spp.	Prunus spinosa	Prunus spinosa	Spain	Europe	Alcoholic beverage	Alcoholic beverage				Burguet Zamit, J. (2017). Etnobotánica del municipio de Alcalá de la Selva en la Sierra de Gúdar-Javalambre (Teruel) (Trabajo fin de grado en ingeniería agroalimentaria y del medio rural, Universitat Politècnica de València). http://hdl.handle.net/10251/87169
Prunus spp.	Prunus spinosa	Prunus spinosa	Spain	Europe	Alcoholic beverage	Alcoholic beverage				Benítez Cruz, G. (2009). Etnobotánica y etnobiología del Poniente Granadino (Doctoral dissertation, Universidad de Granada). https://digibug.ugr.es/handle/10481/2163
Prunus spp.	Prunus spinosa	Prunus spinosa	Spain	Europe	Raw	Raw				Benítez Cruz, G. (2009). Etnobotánica y etnobiología del Poniente Granadino (Doctoral dissertation, Universidad de Granada). https://digibug.ugr.es/handle/10481/2163
Prunus spp.	Prunus spinosa	Prunus spinosa	Spain	Europe	Dried	Dried				Benítez Cruz, G. (2009). Etnobotánica y etnobiología del Poniente Granadino (Doctoral dissertation, Universidad de Granada). https://digibug.ugr.es/handle/10481/2163
Prunus spp.	Prunus spinosa	Prunus spinosa	Spain	Europe	Candy	Sweets			IECTB/Conect-e	Casana Martinez, E. (1994). Patrimonio etnobotánico de la provincia de Córdoba: Subbética, campiña y vega del Guadalquivir (Doctoral dissertation, Universidad de Córdoba). https://dialnet.unirioja.es/servlet/tesis?codigo=69125
Prunus spp.	Prunus spinosa	Prunus spinosa	Spain	Europe	Alcoholic beverage	Alcoholic beverage			IECTB/Conect-e	Aceituno-Mata, L. (2010). Estudio etnobotánico y agroecológico de la Sierra Norte de Madrid (Doctoral dissertation, Departamento de Biología, Facultad de Ciencias, Universidad Autónoma de Madrid). https://bibdigital.rjb.csic.es/records/item/1526028-estudio-etnobotanico-y-agroecologico-de-la-sierra-norte-de-madrid
Prunus spp.	Prunus spinosa	Prunus spinosa	Spain	Europe	Alcoholic beverage	Alcoholic beverage			IECTB/Conect-e	Blanco, E. (1998). Diccionario de Etnobotánica Segoviana. Pervivencia del conocimiento sobre las plantas. Ayuntamiento de Segovia. Caja Segovia. Diputación Provincial de Segovia y Junta de Castilla y León. Medio Ambiente y Ordenación del Territorio.
Prunus spp.	Prunus spinosa	Prunus spinosa	Spain	Europe	Alcoholic beverage	Alcoholic beverage			IECTB/Conect-e	Blanco Castro, E. (2015). Etnobotánica Abulense. Las plantas en la cultura tradicional de Ávila (1st ed.). Jolube Consultor Botánico y Editor.
Prunus spp.	Prunus spinosa	Prunus spinosa	Spain	Europe	Alcoholic beverage	Alcoholic beverage			IECTB/Conect-e	Blanco, E. (1996). El Caurel, las plantas y sus habitantes: Estudio etnobotánico de la Sierra del Caurel (Lugo): la importancia de las plantas para nuestros antepasados. Fundación Caixagalicia, D.L. https://dialnet.unirioja.es/servlet/libro?codigo=175129
Prunus spp.	Prunus spinosa	Prunus spinosa	Spain	Europe	Alcoholic beverage	Alcoholic beverage			IECTB/Conect-e	Calvo, M. I., Akerreta, S., & Cavero, R. Y. (2011). Pharmaceutical ethnobotany in the Riverside of Navarra (Iberian Peninsula). Journal of Ethnopharmacology, 135(1), 22–33. https://doi.org/10.1016/j.jep.2011.02.016
Prunus spp.	Prunus spinosa	Prunus spinosa	Spain	Europe	Alcoholic beverage	Alcoholic beverage			IECTB/Conect-e	Casana Martinez, E. (1994). Patrimonio etnobotánico de la provincia de Córdoba: Subbética, campiña y vega del Guadalquivir (Doctoral dissertation, Universidad de Córdoba). https://dialnet.unirioja.es/servlet/tesis?codigo=69125
Prunus spp.	Prunus spinosa	Prunus spinosa	Spain	Europe	Raw	Raw			IECTB/Conect-e	Díaz Fernández, P. M., Monte Maíz, M. del, & Blázquez Jiménez, R. (2012). Vegetales y hongos silvestres comestibles en el Valle Amblés (Ávila). 3, 43–54. https://dialnet.unirioja.es/servlet/articulo?codigo=7240140
Prunus spp.	Prunus spinosa	Prunus spinosa	Spain	Europe	Alcoholic beverage	Alcoholic beverage			IECTB/Conect-e	Díaz Fernández, P. M., Monte Maíz, M. del, & Blázquez Jiménez, R. (2012). Vegetales y hongos silvestres comestibles en el Valle Amblés (Ávila). 3, 43–54. https://dialnet.unirioja.es/servlet/articulo?codigo=7240140
Prunus spp.	Prunus spinosa	Prunus spinosa	Spain	Europe	Alcoholic beverage	Alcoholic beverage			IECTB/Conect-e	Díaz Fernández, P. M., Monte Maíz, M. del, & Blázquez Jiménez, R. (2012). Vegetales y hongos silvestres comestibles en el Valle Amblés (Ávila). 3, 43–54. https://dialnet.unirioja.es/servlet/articulo?codigo=7240140
Prunus spp.	Prunus spinosa	Prunus spinosa	Spain	Europe	Alcoholic beverage	Alcoholic beverage			IECTB/Conect-e	Fajardo, J., Verde, A., Rivera, D., & Obón, C. (2007). Etnobotánica en la Serranía de Cuenca: Las plantas y el hombre. Diputación Provincial de Cuenca.
Prunus spp.	Prunus spinosa	Prunus spinosa	Spain	Europe	Dried	Dried			IECTB/Conect-e	Fajardo, J., Verde, A., Rivera, D., & Obón, C. (2007). Etnobotánica en la Serranía de Cuenca: Las plantas y el hombre. Diputación Provincial de Cuenca.
Prunus spp.	Prunus spinosa	Prunus spinosa	Spain	Europe	Alcoholic beverage	Alcoholic beverage			IECTB/Conect-e	Fajardo, J., Verde, A., Rivera, D., & Obón, C. (2007). Etnobotánica en la Serranía de Cuenca: Las plantas y el hombre. Diputación Provincial de Cuenca.
Prunus spp.	Prunus spinosa	Prunus spinosa	Spain	Europe	Alcoholic beverage	Alcoholic beverage			IECTB/Conect-e	Fernández Ocaña, A. M. (2000). Estudio etnobotánico en el Parque Natural de las Sierras de Cazorla, Segura y Las Villas. Investigación química de un grupo de especies interesantes (Doctoral dissertation, Departamento de Biología Animal, Vegetal y Ecología, Facultad de Ciencias Experimentales, Universidad de Jaén). https://bibdigital.rjb.csic.es/medias/ca/fa/d3/9b/cafad39b-dc04-4be4-806d-9f6c9d8cd…
Prunus spp.	Prunus spinosa	Prunus spinosa	Spain	Europe	Alcoholic beverage	Alcoholic beverage			IECTB/Conect-e	Fernández Ocaña, A. M. (2000). Estudio etnobotánico en el Parque Natural de las Sierras de Cazorla, Segura y Las Villas. Investigación química de un grupo de especies interesantes (Doctoral dissertation, Departamento de Biología Animal, Vegetal y Ecología, Facultad de Ciencias Experimentales, Universidad de Jaén). https://bibdigital.rjb.csic.es/medias/ca/fa/d3/9b/cafad39b-dc04-4be4-806d-9f6c9d8cd…
Prunus spp.	Prunus spinosa	Prunus spinosa	Spain	Europe	Alcoholic beverage	Alcoholic beverage			IECTB/Conect-e	Fernández Ocaña, A. M. (2000). Estudio etnobotánico en el Parque Natural de las Sierras de Cazorla, Segura y Las Villas. Investigación química de un grupo de especies interesantes (Doctoral dissertation, Departamento de Biología Animal, Vegetal y Ecología, Facultad de Ciencias Experimentales, Universidad de Jaén). https://bibdigital.rjb.csic.es/medias/ca/fa/d3/9b/cafad39b-dc04-4be4-806d-9f6c9d8cd…
Prunus spp.	Prunus spinosa	Prunus spinosa	Spain	Europe	Alcoholic beverage	Alcoholic beverage			IECTB/Conect-e	Fernández Ocaña, A. M. (2000). Estudio etnobotánico en el Parque Natural de las Sierras de Cazorla, Segura y Las Villas. Investigación química de un grupo de especies interesantes (Doctoral dissertation, Departamento de Biología Animal, Vegetal y Ecología, Facultad de Ciencias Experimentales, Universidad de Jaén). https://bibdigital.rjb.csic.es/medias/ca/fa/d3/9b/cafad39b-dc04-4be4-806d-9f6c9d8cd…
Prunus spp.	Prunus spinosa	Prunus spinosa	Spain	Europe	Alcoholic beverage	Alcoholic beverage			IECTB/Conect-e	Fernández Ocaña, A. M. (2000). Estudio etnobotánico en el Parque Natural de las Sierras de Cazorla, Segura y Las Villas. Investigación química de un grupo de especies interesantes (Doctoral dissertation, Departamento de Biología Animal, Vegetal y Ecología, Facultad de Ciencias Experimentales, Universidad de Jaén). https://bibdigital.rjb.csic.es/medias/ca/fa/d3/9b/cafad39b-dc04-4be4-806d-9f6c9d8cd…
Prunus spp.	Prunus spinosa	Prunus spinosa	Spain	Europe	Alcoholic beverage	Alcoholic beverage			IECTB/Conect-e	Galán, R. (1993). Patrimonio etnobotánica de la provincia de Córdoba, Pedroches, Sierra Norte y Vega del Guadalquivir [Doctoral dissertation, Universidad de Córdoba]. https://bibdigital.rjb.csic.es/medias/72/d8/62/a7/72d862a7-7058-4756-aed0-b90939a436ad/files/GALAN_Etnobot_Cordoba.pdf
Prunus spp.	Prunus spinosa	Prunus spinosa	Spain	Europe	Alcoholic beverage	Alcoholic beverage			IECTB/Conect-e	Guzmán, M. A. (1997). Aproximación a la etnobotánica de la provincia de Jaén [Doctoral dissertation, Universidad de Granada]. https://bibdigital.rjb.csic.es/medias/ee/d4/0d/c1/eed40dc1-9a44-46d6-90f5-5a516638d99f/files/Guzman_Etnobot_Jaen_1997.pdf
Prunus spp.	Prunus spinosa	Prunus spinosa	Spain	Europe	Raw	Raw				Latorre Catalá, Juan Antonio. (2008). Etnobotánica de la provincia de La Coruña [Doctoral dissertation, Departamento de Botánica, Facultad de Farmacia, Universitat de Valéncia]. https://bibdigital.rjb.csic.es/records/item/1526066-etnobotanica-de-la-provincia-de-la-coruna?offset=45
Prunus spp.	Prunus spinosa	Prunus spinosa	Spain	Europe	Alcoholic beverage	Alcoholic beverage				Latorre Catalá, Juan Antonio. (2008). Etnobotánica de la provincia de La Coruña [Doctoral dissertation, Departamento de Botánica, Facultad de Farmacia, Universitat de Valéncia]. https://bibdigital.rjb.csic.es/records/item/1526066-etnobotanica-de-la-provincia-de-la-coruna?offset=45
Prunus spp.	Prunus spinosa	Prunus spinosa	Spain	Europe	Alcoholic beverage	Alcoholic beverage				Latorre Catalá, Juan Antonio. (2008). Etnobotánica de la provincia de La Coruña [Doctoral dissertation, Departamento de Botánica, Facultad de Farmacia, Universitat de Valéncia]. https://bibdigital.rjb.csic.es/records/item/1526066-etnobotanica-de-la-provincia-de-la-coruna?offset=45
Prunus spp.	Prunus spinosa	Prunus spinosa	Spain	Europe	Alcoholic beverage	Alcoholic beverage				Latorre Catalá, Juan Antonio. (2008). Etnobotánica de la provincia de La Coruña [Doctoral dissertation, Departamento de Botánica, Facultad de Farmacia, Universitat de Valéncia]. https://bibdigital.rjb.csic.es/records/item/1526066-etnobotanica-de-la-provincia-de-la-coruna?offset=45
Prunus spp.	Prunus spinosa	Prunus spinosa	Spain	Europe	Alcoholic beverage	Alcoholic beverage				Latorre Catalá, Juan Antonio. (2008). Etnobotánica de la provincia de La Coruña [Doctoral dissertation, Departamento de Botánica, Facultad de Farmacia, Universitat de Valéncia]. https://bibdigital.rjb.csic.es/records/item/1526066-etnobotanica-de-la-provincia-de-la-coruna?offset=45
Prunus spp.	Prunus spinosa	Prunus spinosa	Spain	Europe	Alcoholic beverage	Alcoholic beverage			IECTB/Conect-e	Martín Martín, E. (2007). Los cultivos leñosos en la Sierra de Francia (Salamanca). Agrobiodiversidad y conocimiento tradicional. [MSc Thesis]. Universidad de Barcelona.
Prunus spp.	Prunus spinosa	Prunus spinosa	Spain	Europe	Alcoholic beverage	Alcoholic beverage			IECTB/Conect-e	Mesa, S. (1996). Estudio etnobotánico y agroecológico de la Comarca de la Sierra de Mágina (Jaén) [Universidad Complutense de Madrid]. https://dialnet.unirioja.es/servlet/tesis?codigo=200157
Prunus spp.	Prunus spinosa	Prunus spinosa	Spain	Europe	Raw	Raw			IECTB/Conect-e	Pardo-de-Santayana, M. (2004). Guía de las plantas medicinales de Cantabria: Salud y tradición popular (1a ed.). Librería Estudio. https://www.academia.edu/1078909/Gu%C3%ADa_de_las_plantas_medicinales_de_Cantabria_salud_y_tradici%C3%B3n_popular
Prunus spp.	Prunus spinosa	Prunus spinosa	Spain	Europe	Alcoholic beverage	Alcoholic beverage			IECTB/Conect-e	Pardo-de-Santayana, M. (2004). Guía de las plantas medicinales de Cantabria: Salud y tradición popular (1a ed.). Librería Estudio. https://www.academia.edu/1078909/Gu%C3%ADa_de_las_plantas_medicinales_de_Cantabria_salud_y_tradici%C3%B3n_popular
Prunus spp.	Prunus spinosa	Prunus spinosa	Spain	Europe	Alcoholic beverage	Alcoholic beverage			IECTB/Conect-e	Pardo-de-Santayana, M. (2004). Guía de las plantas medicinales de Cantabria: Salud y tradición popular (1a ed.). Librería Estudio. https://www.academia.edu/1078909/Gu%C3%ADa_de_las_plantas_medicinales_de_Cantabria_salud_y_tradici%C3%B3n_popular
Prunus spp.	Prunus spinosa	Prunus spinosa	Spain	Europe	Alcoholic beverage	Alcoholic beverage			IECTB/Conect-e	Pascual Gil, J. C. (2013). Etnobotánica de La Pernía, Polentinos y Valle de Castillería (Palencia) [BSc Thesis]. ETS de Ingenierías Agrarias. Universidad de Valladolid.
Prunus spp.	Prunus spinosa	Prunus spinosa	Spain	Europe	Alcoholic beverage	Alcoholic beverage			IECTB/Conect-e	Rivera Núñez, D., Verde López, A., Fajardo Rodríguez, J., & Obón de Castro, C. (2008). Enciclopedia divulgativa de la historia natural de Jumilla-Yecla: Las plantas en la cultura popular (1a ed.). SOMEHN (Sociedad Mediterránea de Historia Natural).
Prunus spp.	Prunus spinosa	Prunus spinosa	Spain	Europe	Alcoholic beverage	Alcoholic beverage			IECTB/Conect-e	Verde, A., Fajardo, J., Rivera, D., & Obón, C. (2000). Etnobotánica en el entorno del Parque Nacional de Cabañeros. Organismo Autónomo Parques Nacionales. https://www.academia.edu/2463679/Etnobot%C3%A1nica_en_el_entorno_del_Parque_Nacional_de_Caba%C3%B1eros
Prunus spp.	Prunus spinosa	Prunus spinosa	Spain	Europe	Alcoholic beverage	Alcoholic beverage			IECTB/Conect-e	Villar Pérez, L., Palacín Latorre, J. M., Calvo Eito, C., Gómez García, D., & Montserrat-Martí, G. (1987). Plantas medicinales del Pirineo aragonés y demás tierras oscenses (CSIC-Instituto Pirenaico de Ecología (IPE)). CSIC - Instituto Pirenaico de Ecología (IPE). http://hdl.handle.net/10261/101858
Prunus spp.	Prunus spinosa	Prunus spinosa	Spain	Europe	Raw	Raw			IECTB/Conect-e	Criado Coca, J., Fernández López, J.M., Leocadio Berruguete, G., Núñez Núñez, R., & Blanco Castro, E. (2008). Uso Tradicional de las plantas en Toledo. Diputación Provincial de Toledo. http://bibliotecadigital.diputoledo.es/pandora/details.vm?q=id:0000052368
Prunus spp.	Prunus spinosa	Prunus spinosa	Spain	Europe	Raw	Raw			IECTB/Conect-e	Fernández Ocaña, A. M. (2000). Estudio etnobotánico en el Parque Natural de las Sierras de Cazorla, Segura y Las Villas. Investigación química de un grupo de especies interesantes (Doctoral dissertation, Departamento de Biología Animal, Vegetal y Ecología, Facultad de Ciencias Experimentales, Universidad de Jaén). https://bibdigital.rjb.csic.es/medias/ca/fa/d3/9b/cafad39b-dc04-4be4-806d-9f6c9d8cd…
Prunus spp.	Prunus spinosa	Prunus spinosa	Spain	Europe	Raw	Raw			IECTB/Conect-e	Fernández Ocaña, A. M. (2000). Estudio etnobotánico en el Parque Natural de las Sierras de Cazorla, Segura y Las Villas. Investigación química de un grupo de especies interesantes (Doctoral dissertation, Departamento de Biología Animal, Vegetal y Ecología, Facultad de Ciencias Experimentales, Universidad de Jaén). https://bibdigital.rjb.csic.es/medias/ca/fa/d3/9b/cafad39b-dc04-4be4-806d-9f6c9d8cd…
Prunus spp.	Prunus spinosa	Prunus spinosa	Spain	Europe	Raw	Raw			IECTB/Conect-e	Gil Pinilla, M. (1995). Estudio etnobotánico de la flora aromática y medicinal del término municipal de Cantalojas (Guadalajara) [Doctoral dissertation, Departamento de Biología Vegetal I, Facultad de Ciencias Biológicas, Universidad Complutense de Madrid]. https://bibdigital.rjb.csic.es/medias/66/61/26/15/66612615-5d14-4bdf-8906-94e11f506554/files/Gil-Pinilla_Etud_Etnobot_Cantalojas_1995.pdf
Prunus spp.	Prunus spinosa	Prunus spinosa	Spain	Europe	Raw	Raw			IECTB/Conect-e	Pascual Gil, J. C. (2013). Etnobotánica de La Pernía, Polentinos y Valle de Castillería (Palencia) [BSc Thesis]. ETS de Ingenierías Agrarias. Universidad de Valladolid.
Prunus spp.	Prunus spinosa	Prunus spinosa	Spain	Europe	Dried	Dried			IECTB/Conect-e	Pascual Gil, J. C. (2013). Etnobotánica de La Pernía, Polentinos y Valle de Castillería (Palencia) [BSc Thesis]. ETS de Ingenierías Agrarias. Universidad de Valladolid.
Prunus spp.	Prunus spinosa	Prunus spinosa	Spain	Europe	Raw	Raw			IECTB/Conect-e	Mesa, S. (1996). Estudio etnobotánico y agroecológico de la Comarca de la Sierra de Mágina (Jaén) [Universidad Complutense de Madrid]. https://dialnet.unirioja.es/servlet/tesis?codigo=200157
Prunus spp.	Prunus spinosa	Prunus spinosa	Spain	Europe	Raw	Raw			IECTB/Conect-e	Aceituno-Mata, L. (2010). Estudio etnobotánico y agroecológico de la Sierra Norte de Madrid (Doctoral dissertation, Departamento de Biología, Facultad de Ciencias, Universidad Autónoma de Madrid). https://bibdigital.rjb.csic.es/records/item/1526028-estudio-etnobotanico-y-agroecologico-de-la-sierra-norte-de-madrid
Prunus spp.	Prunus spinosa	Prunus spinosa	Spain	Europe	Dried	Dried			IECTB/Conect-e	Aceituno-Mata, L. (2010). Estudio etnobotánico y agroecológico de la Sierra Norte de Madrid (Doctoral dissertation, Departamento de Biología, Facultad de Ciencias, Universidad Autónoma de Madrid). https://bibdigital.rjb.csic.es/records/item/1526028-estudio-etnobotanico-y-agroecologico-de-la-sierra-norte-de-madrid
Prunus spp.	Prunus spinosa	Prunus spinosa	Spain	Europe	Raw	Raw			IECTB/Conect-e	Verde, A., Fajardo, J., Rivera, D., & Obón, C. (2000). Etnobotánica en el entorno del Parque Nacional de Cabañeros. Organismo Autónomo Parques Nacionales. https://www.academia.edu/2463679/Etnobot%C3%A1nica_en_el_entorno_del_Parque_Nacional_de_Caba%C3%B1eros
Prunus spp.	Prunus spinosa	Prunus spinosa	Spain	Europe	Alcoholic beverage	Alcoholic beverage		Etnobotànica dels Països Catalans
Prunus spp.	Prunus spinosa	Prunus spinosa	Spain	Europe	Alcoholic beverage	Alcoholic beverage		Etnobotànica dels Països Catalans
Prunus spp.	Prunus spinosa	Prunus spinosa	Spain	Europe	Alcoholic beverage	Alcoholic beverage		Etnobotànica dels Països Catalans
Prunus spp.	Prunus spinosa	Prunus spinosa	Spain	Europe	Jam and preserves	Sweet preserves		Etnobotànica dels Països Catalans
Prunus spp.	Prunus spinosa	Prunus spinosa	Spain	Europe	Raw	Raw		Etnobotànica dels Països Catalans
Prunus spp.	Prunus spinosa	Prunus spinosa	Spain	Europe	Raw	Raw		Etnobotànica dels Països Catalans
Prunus spp.	Prunus spinosa	Prunus spinosa	Spain	Europe	Alcoholic beverage	Alcoholic beverage		Etnobotànica dels Països Catalans
Prunus spp.	Prunus spinosa	Prunus spinosa	Spain	Europe	Raw	Raw		Etnobotànica dels Països Catalans
Prunus spp.	Prunus spinosa	Prunus spinosa	Spain	Europe	Raw	Raw		Etnobotànica dels Països Catalans
Prunus spp.	Prunus spinosa	Prunus spinosa	Spain	Europe	Alcoholic beverage	Alcoholic beverage		Etnobotànica dels Països Catalans
Prunus spp.	Prunus spinosa	Prunus spinosa	Spain	Europe	Alcoholic beverage	Alcoholic beverage		Etnobotànica dels Països Catalans
Prunus spp.	Prunus spinosa	Prunus spinosa	Spain	Europe	Raw	Raw		Etnobotànica dels Països Catalans
Prunus spp.	Prunus spinosa	Prunus spinosa	Spain	Europe	Jam and preserves	Sweet preserves		Etnobotànica dels Països Catalans
Prunus spp.	Prunus spinosa	Prunus spinosa	Spain	Europe	Jelly and gelatin	Sweet preserves		Etnobotànica dels Països Catalans
Prunus spp.	Prunus spinosa	Prunus spinosa	Spain	Europe	Raw	Raw		Etnobotànica dels Països Catalans
Prunus spp.	Prunus spinosa	Prunus spinosa	Spain	Europe	Jam and preserves	Sweet preserves		Etnobotànica dels Països Catalans
Prunus spp.	Prunus spinosa	Prunus spinosa	Spain	Europe	Raw	Raw		Etnobotànica dels Països Catalans
Prunus spp.	Prunus spinosa	Prunus spinosa	Spain	Europe	Raw	Raw		Etnobotànica dels Països Catalans
Prunus spp.	Prunus spinosa	Prunus spinosa	Spain	Europe	Raw	Raw		Etnobotànica dels Països Catalans
Prunus spp.	Prunus spinosa	Prunus spinosa	Spain	Europe	Alcoholic beverage	Alcoholic beverage		Etnobotànica dels Països Catalans
Prunus spp.	Prunus spinosa	Prunus spinosa	Spain	Europe	Jam and preserves	Sweet preserves		Etnobotànica dels Països Catalans
Prunus spp.	Prunus spinosa	Prunus spinosa	Spain	Europe	Ingredient for bread and pastry	Baked goods		Etnobotànica dels Països Catalans
Prunus spp.	Prunus spinosa	Prunus spinosa	Spain	Europe	Ingredient for bread and pastry	Baked goods		Etnobotànica dels Països Catalans
Prunus spp.	Prunus spinosa	Prunus spinosa	Spain	Europe	Raw	Raw		Etnobotànica dels Països Catalans
Prunus spp.	Prunus spinosa	Prunus spinosa	Spain	Europe	Raw	Raw		Etnobotànica dels Països Catalans
Prunus spp.	Prunus spinosa	Prunus spinosa	Spain	Europe	Alcoholic beverage	Alcoholic beverage		Etnobotànica dels Països Catalans
Prunus spp.	Prunus spinosa	Prunus spinosa	Spain	Europe	Alcoholic beverage	Alcoholic beverage		Etnobotànica dels Països Catalans
Prunus spp.	Prunus spinosa	Prunus spinosa	Spain	Europe	Alcoholic beverage	Alcoholic beverage		Etnobotànica dels Països Catalans
Prunus spp.	Prunus spinosa	Prunus spinosa	Spain	Europe	Alcoholic beverage	Alcoholic beverage		Etnobotànica dels Països Catalans
Prunus spp.	Prunus spinosa	Prunus spinosa	Spain	Europe	Raw	Raw		Etnobotànica dels Països Catalans
Prunus spp.	Prunus spinosa	Prunus spinosa	Spain	Europe	Raw	Raw		Etnobotànica dels Països Catalans
Prunus spp.	Prunus spinosa	Prunus spinosa	Spain	Europe	Toasted	Cooked		Etnobotànica dels Països Catalans
Prunus spp.	Prunus spinosa	Prunus spinosa	Spain	Europe	Toasted	Cooked		Etnobotànica dels Països Catalans
Prunus spp.	Prunus spinosa	Prunus spinosa	Spain	Europe	Cooked on a flat grill	Cooked		Etnobotànica dels Països Catalans
Prunus spp.	Prunus spinosa	Prunus spinosa	Spain	Europe	Candy	Sweets		Etnobotànica dels Països Catalans
Prunus spp.	Prunus spinosa	Prunus spinosa	Spain	Europe	Jam and preserves	Sweet preserves		Etnobotànica dels Països Catalans
Prunus spp.	Prunus spinosa	Prunus spinosa	Spain	Europe	Alcoholic beverage	Alcoholic beverage		Etnobotànica dels Països Catalans
Prunus spp.	Prunus spinosa	Prunus spinosa	Spain	Europe	Jam and preserves	Sweet preserves		Etnobotànica dels Països Catalans
Prunus spp.	Prunus spinosa	Prunus spinosa	Spain	Europe	Jam and preserves	Sweet preserves		Etnobotànica dels Països Catalans
Prunus spp.	Prunus spinosa	Prunus spinosa	Spain	Europe	Jam and preserves	Sweet preserves		Etnobotànica dels Països Catalans
Prunus spp.	Prunus spinosa	Prunus spinosa	Spain	Europe	Alcoholic beverage	Alcoholic beverage		Etnobotànica dels Països Catalans
Prunus spp.	Prunus spinosa	Prunus spinosa	Spain	Europe	Alcoholic beverage	Alcoholic beverage		Etnobotànica dels Països Catalans
Prunus spp.	Prunus spinosa	Prunus spinosa	Spain	Europe	Jam and preserves	Sweet preserves		Etnobotànica dels Països Catalans
Prunus spp.	Prunus spinosa	Prunus spinosa	Spain	Europe	Alcoholic beverage	Alcoholic beverage		Etnobotànica dels Països Catalans
Prunus spp.	Prunus spinosa	Prunus spinosa	Spain	Europe	Jam and preserves	Sweet preserves		Etnobotànica dels Països Catalans
Prunus spp.	Prunus spinosa	Prunus spinosa	Spain	Europe	Alcoholic beverage	Alcoholic beverage		Etnobotànica dels Països Catalans
Prunus spp.	Prunus spinosa	Prunus spinosa	Spain	Europe	Raw	Raw		Etnobotànica dels Països Catalans
Prunus spp.	Prunus spinosa	Prunus spinosa	Spain	Europe	Cooked on a flat grill	Cooked		Etnobotànica dels Països Catalans
Prunus spp.	Prunus spinosa	Prunus spinosa	Spain	Europe	Alcoholic beverage	Alcoholic beverage		Etnobotànica dels Països Catalans
Prunus spp.	Prunus spinosa	Prunus spinosa	Spain	Europe	Oven-roasted	Cooked		Etnobotànica dels Països Catalans
Prunus spp.	Prunus spinosa	Prunus spinosa	Spain	Europe	Alcoholic beverage	Alcoholic beverage		Etnobotànica dels Països Catalans
Prunus spp.	Prunus spinosa	Prunus spinosa	Spain	Europe	Alcoholic beverage	Alcoholic beverage		Etnobotànica dels Països Catalans
Prunus spp.	Prunus spinosa	Prunus spinosa	Spain	Europe	Alcoholic beverage	Alcoholic beverage		Etnobotànica dels Països Catalans
Prunus spp.	Prunus spinosa	Prunus spinosa	Spain	Europe	Alcoholic beverage	Alcoholic beverage		Etnobotànica dels Països Catalans
Prunus spp.	Prunus spinosa	Prunus spinosa	Spain	Europe	Alcoholic beverage	Alcoholic beverage		Etnobotànica dels Països Catalans
Prunus spp.	Prunus spinosa	Prunus spinosa	Spain	Europe	Alcoholic beverage	Alcoholic beverage		Etnobotànica dels Països Catalans
Prunus spp.	Prunus spinosa	Prunus spinosa	Spain	Europe	Alcoholic beverage	Alcoholic beverage		Etnobotànica dels Països Catalans
Prunus spp.	Prunus spinosa	Prunus spinosa	Spain	Europe	Alcoholic beverage	Alcoholic beverage		Etnobotànica dels Països Catalans
Prunus spp.	Prunus spinosa	Prunus spinosa	Spain	Europe	Alcoholic beverage	Alcoholic beverage		Etnobotànica dels Països Catalans
Prunus spp.	Prunus spinosa	Prunus spinosa	Spain	Europe	Alcoholic beverage	Alcoholic beverage		Etnobotànica dels Països Catalans
Prunus spp.	Prunus spinosa	Prunus spinosa	Spain	Europe	Alcoholic beverage	Alcoholic beverage		Etnobotànica dels Països Catalans
Prunus spp.	Prunus spinosa	Prunus spinosa	Spain	Europe	Alcoholic beverage	Alcoholic beverage		Etnobotànica dels Països Catalans
Prunus spp.	Prunus spinosa	Prunus spinosa	Spain	Europe	Alcoholic beverage	Alcoholic beverage		Etnobotànica dels Països Catalans
Prunus spp.	Prunus spinosa	Prunus spinosa	Spain	Europe	Alcoholic beverage	Alcoholic beverage		Etnobotànica dels Països Catalans
Prunus spp.	Prunus spinosa	Prunus spinosa	Spain	Europe	Alcoholic beverage	Alcoholic beverage		Etnobotànica dels Països Catalans
Prunus spp.	Prunus spinosa	Prunus spinosa	Spain	Europe	Alcoholic beverage	Alcoholic beverage		Etnobotànica dels Països Catalans
Prunus spp.	Prunus spinosa	Prunus spinosa	Spain	Europe	Alcoholic beverage	Alcoholic beverage		Etnobotànica dels Països Catalans
Prunus spp.	Prunus spinosa	Prunus spinosa	Spain	Europe	Alcoholic beverage	Alcoholic beverage		Etnobotànica dels Països Catalans
Prunus spp.	Prunus spinosa	Prunus spinosa	Spain	Europe	Alcoholic beverage	Alcoholic beverage		Etnobotànica dels Països Catalans
Prunus spp.	Prunus spinosa	Prunus spinosa	Spain	Europe	Alcoholic beverage	Alcoholic beverage		Etnobotànica dels Països Catalans
Prunus spp.	Prunus spinosa	Prunus spinosa	Spain	Europe	Alcoholic beverage	Alcoholic beverage		Etnobotànica dels Països Catalans
Prunus spp.	Prunus spinosa	Prunus spinosa	Spain	Europe	Raw	Raw		Etnobotànica dels Països Catalans
Prunus spp.	Prunus spinosa	Prunus spinosa	Spain	Europe	Raw	Raw		Etnobotànica dels Països Catalans
Prunus spp.	Prunus spinosa	Prunus spinosa	Spain	Europe	Raw	Raw		Etnobotànica dels Països Catalans
Prunus spp.	Prunus spinosa	Prunus spinosa	Spain	Europe	Raw	Raw		Etnobotànica dels Països Catalans
Prunus spp.	Prunus spinosa	Prunus spinosa	Spain	Europe	Jam and preserves	Sweet preserves		Etnobotànica dels Països Catalans
Prunus spp.	Prunus spinosa	Prunus spinosa	Spain	Europe	Jam and preserves	Sweet preserves		Etnobotànica dels Països Catalans
Prunus spp.	Prunus spinosa	Prunus spinosa	Spain	Europe	Jam and preserves	Sweet preserves		Etnobotànica dels Països Catalans
Prunus spp.	Prunus spinosa	Prunus spinosa	Spain	Europe	Jam and preserves	Sweet preserves		Etnobotànica dels Països Catalans
Prunus spp.	Prunus spinosa	Prunus spinosa	Spain	Europe	Jam and preserves	Sweet preserves		Etnobotànica dels Països Catalans
Prunus spp.	Prunus spinosa	Prunus spinosa	Spain	Europe	Jam and preserves	Sweet preserves		Etnobotànica dels Països Catalans
Prunus spp.	Prunus spinosa	Prunus spinosa	Spain	Europe	Alcoholic beverage	Alcoholic beverage		Etnobotànica dels Països Catalans
Prunus spp.	Prunus spinosa	Prunus spinosa	Spain	Europe	Alcoholic beverage	Alcoholic beverage		Etnobotànica dels Països Catalans
Prunus spp.	Prunus spinosa	Prunus spinosa	Spain	Europe	Alcoholic beverage	Alcoholic beverage		Etnobotànica dels Països Catalans
Prunus spp.	Prunus spinosa	Prunus spinosa	Spain	Europe	Alcoholic beverage	Alcoholic beverage		Etnobotànica dels Països Catalans
Prunus spp.	Prunus spinosa	Prunus spinosa	Spain	Europe	Alcoholic beverage	Alcoholic beverage		Etnobotànica dels Països Catalans
Prunus spp.	Prunus spinosa	Prunus spinosa	Spain	Europe	Alcoholic beverage	Alcoholic beverage		Etnobotànica dels Països Catalans
Prunus spp.	Prunus spinosa	Prunus spinosa	Spain	Europe	Alcoholic beverage	Alcoholic beverage		Etnobotànica dels Països Catalans
Prunus spp.	Prunus spinosa	Prunus spinosa	Spain	Europe	Alcoholic beverage	Alcoholic beverage		Etnobotànica dels Països Catalans
Prunus spp.	Prunus spinosa	Prunus spinosa	Spain	Europe	Alcoholic beverage	Alcoholic beverage		Etnobotànica dels Països Catalans
Prunus spp.	Prunus spinosa	Prunus spinosa	Spain	Europe	Alcoholic beverage	Alcoholic beverage		Etnobotànica dels Països Catalans
Prunus spp.	Prunus spinosa	Prunus spinosa	Spain	Europe	Alcoholic beverage	Alcoholic beverage		Etnobotànica dels Països Catalans
Prunus spp.	Prunus spinosa	Prunus spinosa	Spain	Europe	Condiment	Condiment				Basque Culinary Center. (2022). Silvestre: La gastronomía de las plantas. Planeta Gastro.
Prunus spp.	Prunus spinosa	Prunus spinosa	Spain	Europe	Raw	Raw				Basque Culinary Center. (2022). Silvestre: La gastronomía de las plantas. Planeta Gastro.
Prunus spp.	Prunus spinosa	Prunus spinosa	Spain	Europe	Sauce	Sauces				Basque Culinary Center. (2022). Silvestre: La gastronomía de las plantas. Planeta Gastro.
Prunus spp.	Prunus spinosa	Prunus spinosa	Spain	Europe	Jam and preserves	Sweet preserves				Basque Culinary Center. (2022). Silvestre: La gastronomía de las plantas. Planeta Gastro.
Prunus spp.	Prunus spinosa	Prunus spinosa	Spain	Europe	Preserved	Sweet preserves				Basque Culinary Center. (2022). Silvestre: La gastronomía de las plantas. Planeta Gastro.
Prunus spp.	Prunus spinosa	Prunus spinosa	Spain	Europe	Alcoholic beverage	Alcoholic beverage				Basque Culinary Center. (2022). Silvestre: La gastronomía de las plantas. Planeta Gastro.
Prunus spp.	Prunus spinosa	Prunus spinosa	Spain	Europe	Pickled	Savoury preserves				Basque Culinary Center. (2022). Silvestre: La gastronomía de las plantas. Planeta Gastro.
Prunus spp.	Prunus spinosa	Prunus spinosa	Slovenia	Europe	Raw	Raw				Kristanc, A. P., Kreft, S., Krajsek, S. S., & Kristanc, L. (2024). Traditional Use of Wild Edible Plants in Slovenia: A Field Study and an Ethnobotanical Literature Review. Plants, 13, 621. https://doi.org/10.3390/plants13050621
Prunus spp.	Prunus spinosa	Prunus spinosa	Slovenia	Europe	Unspecified beverage	Beverage - not specified				Kristanc, A. P., Kreft, S., Krajsek, S. S., & Kristanc, L. (2024). Traditional Use of Wild Edible Plants in Slovenia: A Field Study and an Ethnobotanical Literature Review. Plants, 13, 621. https://doi.org/10.3390/plants13050621
Prunus spp.	Prunus spinosa	Prunus spinosa	Slovenia	Europe	Alcoholic beverage	Alcoholic beverage				Kristanc, A. P., Kreft, S., Krajsek, S. S., & Kristanc, L. (2024). Traditional Use of Wild Edible Plants in Slovenia: A Field Study and an Ethnobotanical Literature Review. Plants, 13, 621. https://doi.org/10.3390/plants13050621
Prunus spp.	Prunus spinosa	Prunus spinosa	Slovenia	Europe	Vinegar	Other uses				Kristanc, A. P., Kreft, S., Krajsek, S. S., & Kristanc, L. (2024). Traditional Use of Wild Edible Plants in Slovenia: A Field Study and an Ethnobotanical Literature Review. Plants, 13, 621. https://doi.org/10.3390/plants13050621
Prunus spp.	Prunus spinosa	Prunus spinosa	Slovenia	Europe	Raw	Raw				Kristanc, A. P., Kreft, S., Krajsek, S. S., & Kristanc, L. (2024). Traditional Use of Wild Edible Plants in Slovenia: A Field Study and an Ethnobotanical Literature Review. Plants, 13, 621. https://doi.org/10.3390/plants13050621
Prunus spp.	Prunus spinosa	Prunus spinosa	Slovakia	Europe	Raw	Raw				Łuczaj, Ł. (2012). Ethnobotanical review of wild edible plants of Slovakia. Acta Societatis Botanicorum Poloniae, 81(4). http://agro.icm.edu.pl/agro/element/bwmeta1.element.agro-a9a6973d-a03b-4c79-8e54-9a68b54367c9
Prunus spp.	Prunus spinosa	Prunus spinosa	Slovakia	Europe	Alcoholic beverage	Alcoholic beverage				Łuczaj, Ł. (2012). Ethnobotanical review of wild edible plants of Slovakia. Acta Societatis Botanicorum Poloniae, 81(4). http://agro.icm.edu.pl/agro/element/bwmeta1.element.agro-a9a6973d-a03b-4c79-8e54-9a68b54367c9
Prunus spp.	Prunus fruticosa	Prunus fruticosa	Slovakia	Europe	Raw	Raw				Łuczaj, Ł. (2012). Ethnobotanical review of wild edible plants of Slovakia. Acta Societatis Botanicorum Poloniae, 81(4). http://agro.icm.edu.pl/agro/element/bwmeta1.element.agro-a9a6973d-a03b-4c79-8e54-9a68b54367c9
Prunus spp.	Prunus spinosa	Prunus spinosa	Slovakia	Europe	Dried	Dried				Stoličná, R. (2016). Possibilities of Using Wild Plants in the Traditional Culinary Culture of Slovakia. Slovak Ethnology, 64(2), 241–250. https://www.sav.sk/journals/uploads/0109144610%20slovensky_narodopis_2016_2-stolicna.pdf
Prunus spp.	Prunus spinosa	Prunus spinosa	Slovakia	Europe	Alcoholic beverage	Alcoholic beverage				Stoličná, R. (2016). Possibilities of Using Wild Plants in the Traditional Culinary Culture of Slovakia. Slovak Ethnology, 64(2), 241–250. https://www.sav.sk/journals/uploads/0109144610%20slovensky_narodopis_2016_2-stolicna.pdf
Prunus spp.	Prunus spinosa	Prunus spinosa	Slovakia	Europe	Boiled	Cooked				Stoličná, R. (2016). Possibilities of Using Wild Plants in the Traditional Culinary Culture of Slovakia. Slovak Ethnology, 64(2), 241–250. https://www.sav.sk/journals/uploads/0109144610%20slovensky_narodopis_2016_2-stolicna.pdf
Prunus spp.	Prunus spinosa	Prunus spinosa	Serbia	Europe	Raw	Raw				Randjelovic, S., Kostic, D., Stojanovic, G., Mitic, S., Mitic, M., Arsic, B., & Pavlovic, A. (2014). Metals content of soil, leaves and wild fruit from Serbia. Central European Journal of Chemistry, 12(11), 1144–1151. https://doi.org/10.2478/s11532-014-0566-7
Prunus spp.	Prunus spinosa	Prunus spinosa	Serbia	Europe	Juice	Non-alcoholic beverage				Randjelovic, S., Kostic, D., Stojanovic, G., Mitic, S., Mitic, M., Arsic, B., & Pavlovic, A. (2014). Metals content of soil, leaves and wild fruit from Serbia. Central European Journal of Chemistry, 12(11), 1144–1151. https://doi.org/10.2478/s11532-014-0566-7
Prunus spp.	Prunus spinosa	Prunus spinosa	Serbia	Europe	Jam and preserves	Sweet preserves				Randjelovic, S., Kostic, D., Stojanovic, G., Mitic, S., Mitic, M., Arsic, B., & Pavlovic, A. (2014). Metals content of soil, leaves and wild fruit from Serbia. Central European Journal of Chemistry, 12(11), 1144–1151. https://doi.org/10.2478/s11532-014-0566-7
Prunus spp.	Prunus spinosa	Prunus spinosa	Serbia	Europe	Tea and herbal tea	Non-alcoholic beverage				Randjelovic, S., Kostic, D., Stojanovic, G., Mitic, S., Mitic, M., Arsic, B., & Pavlovic, A. (2014). Metals content of soil, leaves and wild fruit from Serbia. Central European Journal of Chemistry, 12(11), 1144–1151. https://doi.org/10.2478/s11532-014-0566-7
Prunus spp.	Prunus spinosa	Prunus spinosa	Serbia	Europe	Tea and herbal tea	Non-alcoholic beverage				Jarić, S., Mačukanović-Jocić, M., Djurdjević, L., Mitrović, M., Kostić, O., Karadzić, B., & Pavlović, P. (2015). An ethnobotanical survey of traditionally used plants on Suva planina mountain (south-eastern Serbia). Journal of Ethnopharmacology, 175, 93–108. https://doi.org/10.1016/j.jep.2015.09.002
Prunus spp.	Prunus spinosa	Prunus spinosa	Serbia	Europe	Raw	Raw				Jarić, S., Mačukanović-Jocić, M., Djurdjević, L., Mitrović, M., Kostić, O., Karadzić, B., & Pavlović, P. (2015). An ethnobotanical survey of traditionally used plants on Suva planina mountain (south-eastern Serbia). Journal of Ethnopharmacology, 175, 93–108. https://doi.org/10.1016/j.jep.2015.09.002
Prunus spp.	Prunus spinosa	Prunus spinosa	Serbia	Europe	Dried	Dried				Jarić, S., Mačukanović-Jocić, M., Djurdjević, L., Mitrović, M., Kostić, O., Karadzić, B., & Pavlović, P. (2015). An ethnobotanical survey of traditionally used plants on Suva planina mountain (south-eastern Serbia). Journal of Ethnopharmacology, 175, 93–108. https://doi.org/10.1016/j.jep.2015.09.002
Prunus spp.	Prunus spinosa	Prunus spinosa	Serbia	Europe	Raw	Raw				Jarić, S., Popović, Z., Mačukanović-Jović, M., Djurdjević, L., Mijatović, M., Karadžić, B., Mitrović, M., & Pavlović, P. (2007). An ethnobotanical study on the usage of wild medicinal herbs from Kopaonik Mountain (Central Serbia). Journal of Ethnopharmacology, 111(1), 160–175. https://doi.org/10.1016/j.jep.2006.11.007
Prunus spp.	Prunus spinosa	Prunus spinosa	Serbia	Europe	Dried	Dried				Jarić, S., Popović, Z., Mačukanović-Jović, M., Djurdjević, L., Mijatović, M., Karadžić, B., Mitrović, M., & Pavlović, P. (2007). An ethnobotanical study on the usage of wild medicinal herbs from Kopaonik Mountain (Central Serbia). Journal of Ethnopharmacology, 111(1), 160–175. https://doi.org/10.1016/j.jep.2006.11.007
Prunus spp.	Prunus spinosa	Prunus spinosa	Romania	Europe	Raw	Raw				Łuczaj, Ł., Stawarczyk, K., Kosiek, T., Pietras, M., & Kujawa, A. (2015). Wild food plants and fungi used by Ukrainians in the western part of the Maramures region in Romania. Acta Societatis Botanicorum Poloniae, 84(3), 339–346. https://doi.org/10.5586/asbp.2015.029
Prunus spp.	Prunus spinosa	Prunus spinosa	Portugal	Europe	Jam and preserves	Sweet preserves				Carvalho, A. M., & Morales, R. (2010). Persistence of Wild Food and Wild Medicinal Plant Knowledge in a Northeastern Region of Portugal. In Ethnobotany in the New Europe (Vol. 14, pp. 147–171). Berghahn Books. https://doi-org.sire.ub.edu/10.1515/9781845458140-010
Prunus spp.	Prunus spinosa	Prunus spinosa	Portugal	Europe	Raw	Raw				Carvalho, A. M., & Morales, R. (2010). Persistence of Wild Food and Wild Medicinal Plant Knowledge in a Northeastern Region of Portugal. In Ethnobotany in the New Europe (Vol. 14, pp. 147–171). Berghahn Books. https://doi-org.sire.ub.edu/10.1515/9781845458140-010
Prunus spp.	Prunus spinosa	Prunus spinosa	Portugal	Europe	Alcoholic beverage	Alcoholic beverage				Carvalho, A. M. (2010). Plantas y sabiduría popular del Parque Natural de Montesinho: Un estudio etnobotánico en Portugal. Editorial CSIC Consejo Superior de Investigaciones Científicas. https://elibro-net.sire.ub.edu/es/lc/craiub/titulos/41588
Prunus spp.	Prunus spinosa	Prunus spinosa	Portugal	Europe	Alcoholic beverage	Alcoholic beverage				Vinagre, C., Vinagre, S., Carrilho, E., García, D., Vázquez, F., & PintoGomes, C. (2017). Ethnobotanical study in the protected landscape “Serra de Montejunto”(Portugal). Journal of Medicinal Plants Studies, 5, 110–124. https://www.researchgate.net/profile/Francisco-Vazquez-38/publication/312662594_Ethnobotanical_study_in_the_protected_landscape_Serra_de_Montejunto_Portugal/links/5887a767aca272b7…
Prunus spp.	Prunus spinosa	Prunus spinosa	Portugal	Europe	Raw	Raw				Vinagre, C., Vinagre, S., Carrilho, E., García, D., Vázquez, F., & PintoGomes, C. (2017). Ethnobotanical study in the protected landscape “Serra de Montejunto”(Portugal). Journal of Medicinal Plants Studies, 5, 110–124. https://www.researchgate.net/profile/Francisco-Vazquez-38/publication/312662594_Ethnobotanical_study_in_the_protected_landscape_Serra_de_Montejunto_Portugal/links/5887a767aca272b7…
Prunus spp.	Prunus spinosa	Prunus spinosa	Portugal	Europe	Jam and preserves	Sweet preserves				Vinagre, C., Vinagre, S., Carrilho, E., García, D., Vázquez, F., & PintoGomes, C. (2017). Ethnobotanical study in the protected landscape “Serra de Montejunto”(Portugal). Journal of Medicinal Plants Studies, 5, 110–124. https://www.researchgate.net/profile/Francisco-Vazquez-38/publication/312662594_Ethnobotanical_study_in_the_protected_landscape_Serra_de_Montejunto_Portugal/links/5887a767aca272b7…
Prunus spp.	Prunus spinosa	Prunus spinosa	Poland	Europe	Alcoholic beverage	Alcoholic beverage				Łuczaj, Ł., & Szymański, W. M. (2007). Wild vascular plants gathered for consumption in the Polish countryside: A review. Journal of Ethnobiology and Ethnomedicine, 3(1), 17. https://doi.org/10.1186/1746-4269-3-17
Prunus spp.	Prunus spinosa	Prunus spinosa	Poland	Europe	Juice	Non-alcoholic beverage				Łuczaj, Ł., & Szymański, W. M. (2007). Wild vascular plants gathered for consumption in the Polish countryside: A review. Journal of Ethnobiology and Ethnomedicine, 3(1), 17. https://doi.org/10.1186/1746-4269-3-17
Prunus spp.	Prunus spinosa	Prunus spinosa	Poland	Europe	Compote	Sweet preserves				Łuczaj, Ł., & Szymański, W. M. (2007). Wild vascular plants gathered for consumption in the Polish countryside: A review. Journal of Ethnobiology and Ethnomedicine, 3(1), 17. https://doi.org/10.1186/1746-4269-3-17
Prunus spp.	Prunus spinosa	Prunus spinosa	Poland	Europe	Jam and preserves	Sweet preserves				Łuczaj, Ł., & Szymański, W. M. (2007). Wild vascular plants gathered for consumption in the Polish countryside: A review. Journal of Ethnobiology and Ethnomedicine, 3(1), 17. https://doi.org/10.1186/1746-4269-3-17
Prunus spp.	Prunus spinosa	Prunus spinosa	Poland	Europe	Raw	Raw				Łuczaj, Ł., & Szymański, W. M. (2007). Wild vascular plants gathered for consumption in the Polish countryside: A review. Journal of Ethnobiology and Ethnomedicine, 3(1), 17. https://doi.org/10.1186/1746-4269-3-17
Prunus spp.	Prunus spinosa	Prunus spinosa	Philippines	SE Asia	Preserved in sugar or honey	Sweet preserves				Chua-Barcelo, R. T. (2014). Ethno–botanical survey of edible wild fruits in Benguet, Cordillera administrative region, the Philippines. Asian Pacific Journal of Tropical Biomedicine, 4(1), S525–S538. https://doi.org/10.12980/APJTB.4.201414B36
Prunus spp.	Prunus spinosa	Prunus spinosa	Philippines	SE Asia	Juice	Non-alcoholic beverage				Chua-Barcelo, R. T. (2014). Ethno–botanical survey of edible wild fruits in Benguet, Cordillera administrative region, the Philippines. Asian Pacific Journal of Tropical Biomedicine, 4(1), S525–S538. https://doi.org/10.12980/APJTB.4.201414B36
Prunus spp.	Prunus spinosa	Prunus spinosa	Philippines	SE Asia	Jam and preserves	Sweet preserves				Chua-Barcelo, R. T. (2014). Ethno–botanical survey of edible wild fruits in Benguet, Cordillera administrative region, the Philippines. Asian Pacific Journal of Tropical Biomedicine, 4(1), S525–S538. https://doi.org/10.12980/APJTB.4.201414B36
Prunus spp.	Prunus spinosa	Prunus spinosa	Philippines	SE Asia	Alcoholic beverage	Alcoholic beverage				Chua-Barcelo, R. T. (2014). Ethno–botanical survey of edible wild fruits in Benguet, Cordillera administrative region, the Philippines. Asian Pacific Journal of Tropical Biomedicine, 4(1), S525–S538. https://doi.org/10.12980/APJTB.4.201414B36
Prunus spp.	Prunus jacquemontii	Prunus jacquemontii	Pakistan	S Asia	Raw	Raw				Hussain, S. T., Muhammad, S., Khan, S., Hussain, W., & Pieroni, A. (2023). Ethnobotany for food security and ecological transition: Wild food plant gathering and consumption among four cultural groups in Kurram District, NW Pakistan. Journal of Ethnobiology and Ethnomedicine, 19(1), 35. https://doi.org/10.1186/s13002-023-00607-2
Prunus spp.	Prunus spinosa	Prunus spinosa	North Macedonia	Europe	Juice	Non-alcoholic beverage				Milani, F., Bottoni, M., Giuliani, C., Colombo, L., Casiraghi, M. C., Colombo, P. S., Bruschi, P., Erba, D., & Fico, G. (2023). Alpine Diet in Valmalenco (Lombardy, Italy): Nutritional Features of Spontaneous Plants and Traditional Dishes. Nutrients, 15(8), 1988. https://doi.org/10.3390/nu15081988
Prunus spp.	Prunus spinosa	Prunus spinosa	North Macedonia	Europe	Jam and preserves	Sweet preserves				Milani, F., Bottoni, M., Giuliani, C., Colombo, L., Casiraghi, M. C., Colombo, P. S., Bruschi, P., Erba, D., & Fico, G. (2023). Alpine Diet in Valmalenco (Lombardy, Italy): Nutritional Features of Spontaneous Plants and Traditional Dishes. Nutrients, 15(8), 1988. https://doi.org/10.3390/nu15081988
Prunus spp.	Prunus prostrata	Prunus prostrata	Morocco	N Africa	Raw	Raw				Nassif, F., & Tanji, A. (2013). Gathered food plants in Morocco the long-forgotten species in ethnobotanical research. Life Sciences Leaflets, 37, 17–54. https://petsd.org/ojs/index.php/lifesciencesleaflets/article/view/505
Prunus spp.	Prunus spinosa	Prunus spinosa	Moldova	Europe	Raw	Raw				Zocchi, D. M., Sulaiman, N., Prakofjewa, J., Sõukand, R., & Pieroni, A. (2024). Local Wild Food Plants and Food Products in a Multi-Cultural Region: An Exploratory Study among Diverse Ethnic Groups in Bessarabia, Southern Moldova. Sustainability, 16(5), 1968. https://doi.org/10.3390/su16051968
Prunus spp.	Prunus spinosa	Prunus spinosa	Moldova	Europe	Tea and herbal tea	Non-alcoholic beverage				Zocchi, D. M., Sulaiman, N., Prakofjewa, J., Sõukand, R., & Pieroni, A. (2024). Local Wild Food Plants and Food Products in a Multi-Cultural Region: An Exploratory Study among Diverse Ethnic Groups in Bessarabia, Southern Moldova. Sustainability, 16(5), 1968. https://doi.org/10.3390/su16051968
Prunus spp.	Prunus spinosa	Prunus spinosa	Kosovo	Europe	Soft drink	Non-alcoholic beverage				Pieroni, A. (2017). Traditional uses of wild food plants, medicinal plants, and domestic remedies in Albanian, Aromanian and Macedonian villages in South-Eastern Albania. Journal of Herbal Medicine, 9, 81–90. https://doi.org/10.1016/j.hermed.2017.05.001
Prunus spp.	Prunus spinosa	Prunus spinosa	Kosovo	Europe	Tea and herbal tea	Non-alcoholic beverage				Mustafa, B., Hajdari, A., Pulaj, B., Quave, C. L., & Pieroni, A. (2020). Medical and food ethnobotany among Albanians and Serbs living in the Shtërpcë/Štrpce area, South Kosovo. Journal of Herbal Medicine, 22, 100344. https://doi.org/10.1016/j.hermed.2020.100344
Prunus spp.	Prunus tomentosa	Prunus tomentosa	Korea	E Asia	Raw	Raw				Song, M.-J., Kim, H., Brian, H., Choi, K. H., & Lee, B.-Y. (2013). Traditional knowledge of wild edible plants on Jeju Island, Korea. Indian Journal of Traditional Knowledge, 12(2), 177–194. https://www.researchgate.net/profile/B-Tiwari/publication/290202091_Utilization_of_wild_citrus_by_Khasi_and_Garo_tribes_of_Meghalaya/links/57c9034708aefc4af34ecddf/Utilization-of-wild-citrus-by-Khasi-and-Garo…
Prunus spp.	Prunus tomentosa	Prunus tomentosa	Korea	E Asia	Alcoholic beverage	Alcoholic beverage				Song, M.-J., Kim, H., Brian, H., Choi, K. H., & Lee, B.-Y. (2013). Traditional knowledge of wild edible plants on Jeju Island, Korea. Indian Journal of Traditional Knowledge, 12(2), 177–194. https://www.researchgate.net/profile/B-Tiwari/publication/290202091_Utilization_of_wild_citrus_by_Khasi_and_Garo_tribes_of_Meghalaya/links/57c9034708aefc4af34ecddf/Utilization-of-wild-citrus-by-Khasi-and-Garo…
Prunus spp.	Prunus apetala	Prunus apetala	Japan	E Asia	Raw	Raw	Do not consume seeds	Plants for a future
Prunus spp.	Prunus apetala	Prunus apetala	Japan	E Asia	Cooked	Cooked	Do not consume seeds	Plants for a future
Prunus spp.	Prunus nipponica	Prunus nipponica	Japan	E Asia	Raw	Raw	Do not consume seeds	Plants for a future
Prunus spp.	Prunus nipponica	Prunus nipponica	Japan	E Asia	Cooked	Cooked	Do not consume seeds	Plants for a future
Prunus spp.	Prunus cocomilia	Prunus cocomilia	Italy	Europe	Raw	Raw	Do not consume seeds	Plants for a future
Prunus spp.	Prunus cocomilia	Prunus cocomilia	Italy	Europe	Cooked	Cooked	Do not consume seeds	Plants for a future
Prunus spp.	Prunus spinosa	Prunus spinosa	Italy	Europe	Alcoholic beverage	Alcoholic beverage				Egea, T., Signorini, M. A., Ongaro, L., Rivera, D., Obon de Castro, C., & Bruschi, P. (2016). Traditional alcoholic beverages and their value in the local culture of the Alta Valle del Reno, a mountain borderland between Tuscany and Emilia-Romagna (Italy). Journal of Ethnobiology and Ethnomedicine, 12(1), 27. https://doi.org/10.1186/s13002-016-0099-6
Prunus spp.	Prunus spinosa	Prunus spinosa	Italy	Europe	Alcoholic beverage	Alcoholic beverage				Egea, T., Signorini, M. A., Ongaro, L., Rivera, D., Obon de Castro, C., & Bruschi, P. (2016). Traditional alcoholic beverages and their value in the local culture of the Alta Valle del Reno, a mountain borderland between Tuscany and Emilia-Romagna (Italy). Journal of Ethnobiology and Ethnomedicine, 12(1), 27. https://doi.org/10.1186/s13002-016-0099-6
Prunus spp.	Prunus spinosa	Prunus spinosa	Italy	Europe	Alcoholic beverage	Alcoholic beverage				Egea, T., Signorini, M. A., Ongaro, L., Rivera, D., Obon de Castro, C., & Bruschi, P. (2016). Traditional alcoholic beverages and their value in the local culture of the Alta Valle del Reno, a mountain borderland between Tuscany and Emilia-Romagna (Italy). Journal of Ethnobiology and Ethnomedicine, 12(1), 27. https://doi.org/10.1186/s13002-016-0099-6
Prunus spp.	Prunus spinosa	Prunus spinosa	Italy	Europe	Alcoholic beverage	Alcoholic beverage				Egea, T., Signorini, M. A., Ongaro, L., Rivera, D., Obon de Castro, C., & Bruschi, P. (2016). Traditional alcoholic beverages and their value in the local culture of the Alta Valle del Reno, a mountain borderland between Tuscany and Emilia-Romagna (Italy). Journal of Ethnobiology and Ethnomedicine, 12(1), 27. https://doi.org/10.1186/s13002-016-0099-6
Prunus spp.	Prunus spinosa	Prunus spinosa	Italy	Europe	Alcoholic beverage	Alcoholic beverage				Egea, T., Signorini, M. A., Ongaro, L., Rivera, D., Obon de Castro, C., & Bruschi, P. (2016). Traditional alcoholic beverages and their value in the local culture of the Alta Valle del Reno, a mountain borderland between Tuscany and Emilia-Romagna (Italy). Journal of Ethnobiology and Ethnomedicine, 12(1), 27. https://doi.org/10.1186/s13002-016-0099-6
Prunus spp.	Prunus spinosa	Prunus spinosa	Italy	Europe	Alcoholic beverage	Alcoholic beverage				Egea, T., Signorini, M. A., Ongaro, L., Rivera, D., Obon de Castro, C., & Bruschi, P. (2016). Traditional alcoholic beverages and their value in the local culture of the Alta Valle del Reno, a mountain borderland between Tuscany and Emilia-Romagna (Italy). Journal of Ethnobiology and Ethnomedicine, 12(1), 27. https://doi.org/10.1186/s13002-016-0099-6
Prunus spp.	Prunus spinosa	Prunus spinosa	Italy	Europe	Raw	Raw				Pieroni, A. (1999). Gathered Wild Food Plants in the Upper Valley of the Serchio River (Garfagnana), Central Italy. Economic Botany, 53(3), 327–341. https://doi.org/10.1007/BF02866645
Prunus spp.	Prunus spinosa	Prunus spinosa	Italy	Europe	Jam and preserves	Sweet preserves				Pieroni, A. (1999). Gathered Wild Food Plants in the Upper Valley of the Serchio River (Garfagnana), Central Italy. Economic Botany, 53(3), 327–341. https://doi.org/10.1007/BF02866645
Prunus spp.	Prunus spinosa	Prunus spinosa	Italy	Europe	Alcoholic beverage	Alcoholic beverage				Pieroni, A. (1999). Gathered Wild Food Plants in the Upper Valley of the Serchio River (Garfagnana), Central Italy. Economic Botany, 53(3), 327–341. https://doi.org/10.1007/BF02866645
Prunus spp.	Prunus laurocerasus	Prunus laurocerasus	Italy	Europe	Raw	Raw				Pieroni, A. (1999). Gathered Wild Food Plants in the Upper Valley of the Serchio River (Garfagnana), Central Italy. Economic Botany, 53(3), 327–341. https://doi.org/10.1007/BF02866645
Prunus spp.	Prunus laurocerasus	Prunus laurocerasus	Italy	Europe	Alcoholic beverage	Alcoholic beverage				Pieroni, A. (1999). Gathered Wild Food Plants in the Upper Valley of the Serchio River (Garfagnana), Central Italy. Economic Botany, 53(3), 327–341. https://doi.org/10.1007/BF02866645
Prunus spp.	Prunus laurocerasus	Prunus laurocerasus	Italy	Europe	Jam and preserves	Sweet preserves				Pieroni, A. (1999). Gathered Wild Food Plants in the Upper Valley of the Serchio River (Garfagnana), Central Italy. Economic Botany, 53(3), 327–341. https://doi.org/10.1007/BF02866645
Prunus spp.	Prunus spinosa	Prunus spinosa	Italy	Europe	Jam and preserves	Sweet preserves				Milani, F., Bottoni, M., Giuliani, C., Colombo, L., Casiraghi, M. C., Colombo, P. S., Bruschi, P., Erba, D., & Fico, G. (2023). Alpine Diet in Valmalenco (Lombardy, Italy): Nutritional Features of Spontaneous Plants and Traditional Dishes. Nutrients, 15(8), 1988. https://doi.org/10.3390/nu15081988
Prunus spp.	Prunus spinosa	Prunus spinosa	Italy	Europe	Raw	Raw				Milani, F., Bottoni, M., Giuliani, C., Colombo, L., Casiraghi, M. C., Colombo, P. S., Bruschi, P., Erba, D., & Fico, G. (2023). Alpine Diet in Valmalenco (Lombardy, Italy): Nutritional Features of Spontaneous Plants and Traditional Dishes. Nutrients, 15(8), 1988. https://doi.org/10.3390/nu15081988
Prunus spp.	Prunus spinosa	Prunus spinosa	Italy	Europe	Raw	Raw				Lentini, F., & Venza, F. (2007). Wild food plants of popular use in Sicily. Journal of Ethnobiology and Ethnomedicine, 3, 15. https://doi.org/10.1186/1746-4269-3-15
Prunus spp.	Prunus spinosa	Prunus spinosa	Italy	Europe	Dried	Dried				Lentini, F., & Venza, F. (2007). Wild food plants of popular use in Sicily. Journal of Ethnobiology and Ethnomedicine, 3, 15. https://doi.org/10.1186/1746-4269-3-15
Prunus spp.	Prunus spinosa	Prunus spinosa	Italy	Europe	Jam and preserves	Sweet preserves				Lentini, F., & Venza, F. (2007). Wild food plants of popular use in Sicily. Journal of Ethnobiology and Ethnomedicine, 3, 15. https://doi.org/10.1186/1746-4269-3-15
Prunus spp.	Prunus spinosa	Prunus spinosa	Italy	Europe	Raw	Raw				Lentini, F., & Venza, F. (2007). Wild food plants of popular use in Sicily. Journal of Ethnobiology and Ethnomedicine, 3, 15. https://doi.org/10.1186/1746-4269-3-15
Prunus spp.	Prunus spinosa	Prunus spinosa	Italy	Europe	Raw	Raw				Idolo, M., Motti, R., & Mazzoleni, S. (2010). Ethnobotanical and phytomedicinal knowledge in a long-history protected area, the Abruzzo, Lazio and Molise National Park (Italian Apennines). Journal of Ethnopharmacology, 127(2), 379–395. https://doi.org/10.1016/j.jep.2009.10.027
Prunus spp.	Prunus spinosa	Prunus spinosa	Italy	Europe	Dried	Dried				Idolo, M., Motti, R., & Mazzoleni, S. (2010). Ethnobotanical and phytomedicinal knowledge in a long-history protected area, the Abruzzo, Lazio and Molise National Park (Italian Apennines). Journal of Ethnopharmacology, 127(2), 379–395. https://doi.org/10.1016/j.jep.2009.10.027
Prunus spp.	Prunus spinosa	Prunus spinosa	Italy	Europe	Alcoholic beverage	Alcoholic beverage				Idolo, M., Motti, R., & Mazzoleni, S. (2010). Ethnobotanical and phytomedicinal knowledge in a long-history protected area, the Abruzzo, Lazio and Molise National Park (Italian Apennines). Journal of Ethnopharmacology, 127(2), 379–395. https://doi.org/10.1016/j.jep.2009.10.027
Prunus spp.	Prunus spinosa	Prunus spinosa	Italy	Europe	Jam and preserves	Sweet preserves				Idolo, M., Motti, R., & Mazzoleni, S. (2010). Ethnobotanical and phytomedicinal knowledge in a long-history protected area, the Abruzzo, Lazio and Molise National Park (Italian Apennines). Journal of Ethnopharmacology, 127(2), 379–395. https://doi.org/10.1016/j.jep.2009.10.027
Prunus spp.	Prunus spinosa	Prunus spinosa	Italy	Europe	Raw	Raw				Sansanelli, S., Ferri, M., Salinitro, M., & Tassoni, A. (2017). Ethnobotanical survey of wild food plants traditionally collected and consumed in the Middle Agri Valley (Basilicata region, southern Italy). Journal of Ethnobiology and Ethnomedicine, 13(1), 50. https://doi.org/10.1186/s13002-017-0177-4
Prunus spp.	Prunus spinosa	Prunus spinosa	Italy	Europe	Jam and preserves	Sweet preserves				Guarrera, P. M. (2003). Food medicine and minor nourishment in the folk traditions of Central Italy (Marche, Abruzzo and Latium). Fitoterapia, 74(6), 515–544. https://doi.org/10.1016/S0367-326X(03)00122-9
Prunus spp.	Prunus spinosa	Prunus spinosa	Italy	Europe	Raw	Raw				Cornara, L., La Rocca, A., Terrizzano, L., Dente, F., & Mariotti, M. G. (2014). Ethnobotanical and phytomedical knowledge in the North-Western Ligurian Alps. Journal of Ethnopharmacology, 155(1), 463–484. https://doi.org/10.1016/j.jep.2014.05.046
Prunus spp.	Prunus spinosa	Prunus spinosa	Italy	Europe	Syrup	Sweet preserves				Cornara, L., La Rocca, A., Terrizzano, L., Dente, F., & Mariotti, M. G. (2014). Ethnobotanical and phytomedical knowledge in the North-Western Ligurian Alps. Journal of Ethnopharmacology, 155(1), 463–484. https://doi.org/10.1016/j.jep.2014.05.046
Prunus spp.	Prunus spinosa	Prunus spinosa	Italy	Europe	Jam and preserves	Sweet preserves				Cornara, L., La Rocca, A., Terrizzano, L., Dente, F., & Mariotti, M. G. (2014). Ethnobotanical and phytomedical knowledge in the North-Western Ligurian Alps. Journal of Ethnopharmacology, 155(1), 463–484. https://doi.org/10.1016/j.jep.2014.05.046
Prunus spp.	Prunus spinosa	Prunus spinosa	Italy	Europe	Alcoholic beverage	Alcoholic beverage				Cornara, L., La Rocca, A., Terrizzano, L., Dente, F., & Mariotti, M. G. (2014). Ethnobotanical and phytomedical knowledge in the North-Western Ligurian Alps. Journal of Ethnopharmacology, 155(1), 463–484. https://doi.org/10.1016/j.jep.2014.05.046
Prunus spp.	Prunus spinosa	Prunus spinosa	Italy	Europe	Raw	Raw				Pieroni, A. (2000). Medicinal plants and food medicines in the folk traditions of the upper Lucca Province, Italy. Journal of Ethnopharmacology, 70(3), 235–273. https://doi.org/10.1016/S0378-8741(99)00207-X
Prunus spp.	Prunus spinosa	Prunus spinosa	Italy	Europe	Jam and preserves	Sweet preserves				Pieroni, A. (2000). Medicinal plants and food medicines in the folk traditions of the upper Lucca Province, Italy. Journal of Ethnopharmacology, 70(3), 235–273. https://doi.org/10.1016/S0378-8741(99)00207-X
Prunus spp.	Prunus spinosa	Prunus spinosa	Italy	Europe	Alcoholic beverage	Alcoholic beverage				Pieroni, A. (2000). Medicinal plants and food medicines in the folk traditions of the upper Lucca Province, Italy. Journal of Ethnopharmacology, 70(3), 235–273. https://doi.org/10.1016/S0378-8741(99)00207-X
Prunus spp.	Prunus laurocerasus	Prunus laurocerasus	Italy	Europe	Raw	Raw				Pieroni, A. (2000). Medicinal plants and food medicines in the folk traditions of the upper Lucca Province, Italy. Journal of Ethnopharmacology, 70(3), 235–273. https://doi.org/10.1016/S0378-8741(99)00207-X
Prunus spp.	Prunus laurocerasus	Prunus laurocerasus	Italy	Europe	Jam and preserves	Sweet preserves				Pieroni, A. (2000). Medicinal plants and food medicines in the folk traditions of the upper Lucca Province, Italy. Journal of Ethnopharmacology, 70(3), 235–273. https://doi.org/10.1016/S0378-8741(99)00207-X
Prunus spp.	Prunus laurocerasus	Prunus laurocerasus	Italy	Europe	Alcoholic beverage	Alcoholic beverage				Pieroni, A. (2000). Medicinal plants and food medicines in the folk traditions of the upper Lucca Province, Italy. Journal of Ethnopharmacology, 70(3), 235–273. https://doi.org/10.1016/S0378-8741(99)00207-X
Prunus spp.	Prunus spinosa	Prunus spinosa	Italy	Europe	Alcoholic beverage	Alcoholic beverage				Vitalini, S., Puricelli, C., Mikerezi, I., & Iriti, M. (2015). Plants, people and traditions: Ethnobotanical survey in the Lombard Stelvio National Park and neighbouring areas (Central Alps, Italy). Journal of Ethnopharmacology, 173, 435–458. https://doi.org/10.1016/j.jep.2015.05.036
Prunus spp.	Prunus spinosa	Prunus spinosa	Italy	Europe	Syrup	Sweet preserves				Vitalini, S., Puricelli, C., Mikerezi, I., & Iriti, M. (2015). Plants, people and traditions: Ethnobotanical survey in the Lombard Stelvio National Park and neighbouring areas (Central Alps, Italy). Journal of Ethnopharmacology, 173, 435–458. https://doi.org/10.1016/j.jep.2015.05.036
Prunus spp.	Prunus spinosa	Prunus spinosa	Italy	Europe	Jam and preserves	Sweet preserves				Vitalini, S., Puricelli, C., Mikerezi, I., & Iriti, M. (2015). Plants, people and traditions: Ethnobotanical survey in the Lombard Stelvio National Park and neighbouring areas (Central Alps, Italy). Journal of Ethnopharmacology, 173, 435–458. https://doi.org/10.1016/j.jep.2015.05.036
Prunus spp.	Prunus spinosa	Prunus spinosa	Italy	Europe	Alcoholic beverage	Alcoholic beverage				Vitalini, S., Puricelli, C., Mikerezi, I., & Iriti, M. (2015). Plants, people and traditions: Ethnobotanical survey in the Lombard Stelvio National Park and neighbouring areas (Central Alps, Italy). Journal of Ethnopharmacology, 173, 435–458. https://doi.org/10.1016/j.jep.2015.05.036
Prunus spp.	Prunus spinosa	Prunus spinosa	Italy	Europe	Ingredient for bread and pastry	Baked goods				Vitalini, S., Puricelli, C., Mikerezi, I., & Iriti, M. (2015). Plants, people and traditions: Ethnobotanical survey in the Lombard Stelvio National Park and neighbouring areas (Central Alps, Italy). Journal of Ethnopharmacology, 173, 435–458. https://doi.org/10.1016/j.jep.2015.05.036
Prunus spp.	Prunus spinosa	Prunus spinosa	Italy	Europe	Raw	Raw				Gentile, C., Spampinato, G., Patti, M., Laface, V. L. A., & Musarella, C. M. (2022). Contribution to the ethnobotanical knowledge of Serre Calabre (Southern Italy). Research Journal of Ecology and Environmental Sciences, 2(3), 35–55. https://www.scipublications.com/journal/index.php/rjees/article/view/389
Prunus spp.	Prunus spinosa	Prunus spinosa	Italy	Europe	Jam and preserves	Sweet preserves				Mattalia, G., Sõukand, R., Corvo, P., & Pieroni, A. (2021). “We Became Rich and We Lost Everything”: Ethnobotany of Remote Mountain Villages of Abruzzo and Molise, Central Italy. Human Ecology, 49(2), 217–224. https://doi.org/10.1007/s10745-020-00209-6
Prunus spp.	Prunus spinosa	Prunus spinosa	Italy	Europe	Jam and preserves	Sweet preserves				Mattalia, G., Sõukand, R., Corvo, P., & Pieroni, A. (2021). “We Became Rich and We Lost Everything”: Ethnobotany of Remote Mountain Villages of Abruzzo and Molise, Central Italy. Human Ecology, 49(2), 217–224. https://doi.org/10.1007/s10745-020-00209-6
Prunus spp.	Prunus spinosa	Prunus spinosa	Italy	Europe	Alcoholic beverage	Alcoholic beverage				Mattalia, G., Sõukand, R., Corvo, P., & Pieroni, A. (2021). “We Became Rich and We Lost Everything”: Ethnobotany of Remote Mountain Villages of Abruzzo and Molise, Central Italy. Human Ecology, 49(2), 217–224. https://doi.org/10.1007/s10745-020-00209-6
Prunus spp.	Prunus laurocerasus	Prunus laurocerasus	Italy	Europe	Alcoholic beverage	Alcoholic beverage				Sansanelli, S., & Tassoni, A. (2014). Wild food plants traditionally consumed in the area of Bologna (Emilia Romagna region, Italy). Journal of Ethnobiology and Ethnomedicine, 10(1), 69. https://doi.org/10.1186/1746-4269-10-69
Prunus spp.	Prunus prostrata	Prunus prostrata	Italy	Europe	Raw	Raw				Sansanelli, S., & Tassoni, A. (2014). Wild food plants traditionally consumed in the area of Bologna (Emilia Romagna region, Italy). Journal of Ethnobiology and Ethnomedicine, 10(1), 69. https://doi.org/10.1186/1746-4269-10-69
Prunus spp.	Prunus spinosa	Prunus spinosa	Italy	Europe	Raw	Raw				Dei Cas, L., Pugni, F., & Fico, G. (2015). Tradition of use on medicinal species in Valfurva (Sondrio, Italy). Journal of Ethnopharmacology, 163, 113–134. https://doi.org/10.1016/j.jep.2014.12.054
Prunus spp.	Prunus spinosa	Prunus spinosa	Italy	Europe	Raw	Raw				Dei Cas, L., Pugni, F., & Fico, G. (2015). Tradition of use on medicinal species in Valfurva (Sondrio, Italy). Journal of Ethnopharmacology, 163, 113–134. https://doi.org/10.1016/j.jep.2014.12.054
Prunus spp.	Prunus spinosa	Prunus spinosa	Italy	Europe	Alcoholic beverage	Alcoholic beverage				Bandini Mazzanti, M., & Bosi, G. (2011). Informazioni etnobotaniche dai rifiuti della Ferrara medievale-rinascimentale. In Il paesaggio agrario italiano medievale. Storia e didattica (pp. 99–112). http://www.rmoa.unina.it/2790/1/BandiniMazzantiBosi.pdf
Prunus spp.	Prunus spinosa	Prunus spinosa	Italy	Europe	Syrup	Sweet preserves				Bandini Mazzanti, M., & Bosi, G. (2011). Informazioni etnobotaniche dai rifiuti della Ferrara medievale-rinascimentale. In Il paesaggio agrario italiano medievale. Storia e didattica (pp. 99–112). http://www.rmoa.unina.it/2790/1/BandiniMazzantiBosi.pdf
Prunus spp.	Prunus spinosa	Prunus spinosa	Italy	Europe	Jam and preserves	Sweet preserves				Bandini Mazzanti, M., & Bosi, G. (2011). Informazioni etnobotaniche dai rifiuti della Ferrara medievale-rinascimentale. In Il paesaggio agrario italiano medievale. Storia e didattica (pp. 99–112). http://www.rmoa.unina.it/2790/1/BandiniMazzantiBosi.pdf
Prunus spp.	Prunus spinosa	Prunus spinosa	Italy	Europe	Jam and preserves	Sweet preserves				Giusti, M. E., & Pieroni, A. (2009). Cercare, raccogliere, utilizzare erbe spontanee (e non). Alcune indagini etnoscientifiche in Provincia di Lucca. Bollettino dell’Accademia degli Euteleti della Città di San Miniato, 76, 429–460. https://flore.unifi.it/retrieve/e398c37c-176b-179a-e053-3705fe0a4cff/Giusti%202009b%20Giusti-Pieroni%20Mecca.pdf
Prunus spp.	Prunus spinosa	Prunus spinosa	Italy	Europe	Alcoholic beverage	Alcoholic beverage				Giusti, M. E., & Pieroni, A. (2009). Cercare, raccogliere, utilizzare erbe spontanee (e non). Alcune indagini etnoscientifiche in Provincia di Lucca. Bollettino dell’Accademia degli Euteleti della Città di San Miniato, 76, 429–460. https://flore.unifi.it/retrieve/e398c37c-176b-179a-e053-3705fe0a4cff/Giusti%202009b%20Giusti-Pieroni%20Mecca.pdf
Prunus spp.	Prunus laurocerasus	Prunus laurocerasus	Italy	Europe	Alcoholic beverage	Alcoholic beverage				Giusti, M. E., & Pieroni, A. (2009). Cercare, raccogliere, utilizzare erbe spontanee (e non). Alcune indagini etnoscientifiche in Provincia di Lucca. Bollettino dell’Accademia degli Euteleti della Città di San Miniato, 76, 429–460. https://flore.unifi.it/retrieve/e398c37c-176b-179a-e053-3705fe0a4cff/Giusti%202009b%20Giusti-Pieroni%20Mecca.pdf
Prunus spp.	Prunus laurocerasus	Prunus laurocerasus	Italy	Europe	Raw	Raw				Giusti, M. E., & Pieroni, A. (2009). Cercare, raccogliere, utilizzare erbe spontanee (e non). Alcune indagini etnoscientifiche in Provincia di Lucca. Bollettino dell’Accademia degli Euteleti della Città di San Miniato, 76, 429–460. https://flore.unifi.it/retrieve/e398c37c-176b-179a-e053-3705fe0a4cff/Giusti%202009b%20Giusti-Pieroni%20Mecca.pdf
Prunus spp.	Prunus spinosa	Prunus spinosa	Italy	Europe	Raw	Raw				Certa, G. (2020). L’uso tradizionale delle piante nella comunità rurale di Chiusa Sclafani (Palermo). Quaderni di Botanica Ambientale e Applicata, 31, 3–14. http://www.centroplantapalermo.org/quaderni/31_003-014.pdf
Prunus spp.	Prunus spinosa	Prunus spinosa	Italy	Europe	Raw	Raw				Lucchetti, L., Zitti, S., & Taffetani, F. (2019). Ethnobotanical uses in the Ancona district (Marche region, Central Italy). Journal of Ethnobiology and Ethnomedicine, 15, 9. https://doi.org/10.1186/s13002-019-0288-1
Prunus spp.	Prunus spinosa	Prunus spinosa	Italy	Europe	Alcoholic beverage	Alcoholic beverage				Lucchetti, L., Zitti, S., & Taffetani, F. (2019). Ethnobotanical uses in the Ancona district (Marche region, Central Italy). Journal of Ethnobiology and Ethnomedicine, 15, 9. https://doi.org/10.1186/s13002-019-0288-1
Prunus spp.	Prunus spinosa	Prunus spinosa	Italy	Europe	Jam and preserves	Sweet preserves				Lucchetti, L., Zitti, S., & Taffetani, F. (2019). Ethnobotanical uses in the Ancona district (Marche region, Central Italy). Journal of Ethnobiology and Ethnomedicine, 15, 9. https://doi.org/10.1186/s13002-019-0288-1
Prunus spp.	Prunus spinosa	Prunus spinosa	Italy	Europe	Alcoholic beverage	Alcoholic beverage				Luciano, R., & Salvo, R. (2015). Liquori. Araba Fenice.
Prunus spp.	Prunus spinosa	Prunus spinosa	Italy	Europe	Alcoholic beverage	Alcoholic beverage				Luciano, R., & Salvo, R. (2015). Liquori. Araba Fenice.
Prunus spp.	Prunus arabica	Prunus arabica	Iran	W Asia	Raw	Raw	Do not consume seeds	Plants for a future
Prunus spp.	Prunus arabica	Prunus arabica	Iran	W Asia	Cooked	Cooked	Do not consume seeds	Plants for a future
Prunus spp.	Prunus spinosa	Prunus spinosa	Iran	W Asia	Jelly and gelatin	Sweet preserves				Khoshbakht, K., & Hammer, K. (2006). Savadkouh (Iran)—An evolutionary centre for fruit trees and shrubs. Genetic Resources and Crop Evolution, 53(3), 641–651. https://doi.org/10.1007/s10722-005-7467-8.
Prunus spp.	Prunus spinosa	Prunus spinosa	Iran	W Asia	Preserved	Sweet preserves				Khoshbakht, K., & Hammer, K. (2006). Savadkouh (Iran)—An evolutionary centre for fruit trees and shrubs. Genetic Resources and Crop Evolution, 53(3), 641–651. https://doi.org/10.1007/s10722-005-7467-8.
Prunus spp.	Prunus spinosa	Prunus spinosa	Iran	W Asia	Syrup	Sweet preserves				Khoshbakht, K., & Hammer, K. (2006). Savadkouh (Iran)—An evolutionary centre for fruit trees and shrubs. Genetic Resources and Crop Evolution, 53(3), 641–651. https://doi.org/10.1007/s10722-005-7467-8.
Prunus spp.	Prunus jacquemontii	Prunus jacquemontii	India	S Asia	Raw	Raw				Singh, B., Rai, K. M., Bhatt, K. C., Chaudhury, R., Dubey, S. K., & Ahlawat, S. P. (2022). Ethnobotanical notes on some potential wild edible fruits used by the Bhotia community of Niti Valley, Uttarakhand, India. Indian Journal of Traditional Knowledge, 21(1), 135–144. https://doi.org/10.56042/ijtk.v21i1.35647
Prunus spp.	Prunus prostrata	Prunus prostrata	India	S Asia	Raw	Raw				Chauhan, P., Amrita, N., & Virender, S. K. (2016). Ethnobotanical study of wild fruits in Pabbar Valley, District Shimla, Himachal Pradesh. Journal of Medicinal Plants Studies, 4(2), 216–220. https://d1wqtxts1xzle7.cloudfront.net/80173752/4-1-34-libre.pdf?1643978638=&response-content-disposition=inline%3B+filename%3DEthnobotanical_study_of_wild_fruits_in_P.pdf&Expires=1726251769&Signature=P9ch2Na…
Prunus spp.	Prunus spinosa	Prunus spinosa	Hungary	Europe	Raw	Raw				Dénes, A., Papp, N., Babai, D., Czúcz, B., & Molnár, Z. (2012). Wild plants used for food by Hungarian ethnic groups living in the Carpathian Basin. Acta Societatis Botanicorum Poloniae, 81(4), 381–396. https://doi.org/10.5586/asbp.2012.040
Prunus spp.	Prunus spinosa	Prunus spinosa	Hungary	Europe	Dried	Dried				Dénes, A., Papp, N., Babai, D., Czúcz, B., & Molnár, Z. (2012). Wild plants used for food by Hungarian ethnic groups living in the Carpathian Basin. Acta Societatis Botanicorum Poloniae, 81(4), 381–396. https://doi.org/10.5586/asbp.2012.040
Prunus spp.	Prunus spinosa	Prunus spinosa	Hungary	Europe	Alcoholic beverage	Alcoholic beverage				Dénes, A., Papp, N., Babai, D., Czúcz, B., & Molnár, Z. (2012). Wild plants used for food by Hungarian ethnic groups living in the Carpathian Basin. Acta Societatis Botanicorum Poloniae, 81(4), 381–396. https://doi.org/10.5586/asbp.2012.040
Prunus spp.	Prunus spinosa	Prunus spinosa	Hungary	Europe	Alcoholic beverage	Alcoholic beverage				Dénes, A., Papp, N., Babai, D., Czúcz, B., & Molnár, Z. (2012). Wild plants used for food by Hungarian ethnic groups living in the Carpathian Basin. Acta Societatis Botanicorum Poloniae, 81(4), 381–396. https://doi.org/10.5586/asbp.2012.040
Prunus spp.	Prunus spinosa	Prunus spinosa	Hungary	Europe	Unspecified non-alcoholic beverage	Non-alcoholic beverage				Dénes, A., Papp, N., Babai, D., Czúcz, B., & Molnár, Z. (2012). Wild plants used for food by Hungarian ethnic groups living in the Carpathian Basin. Acta Societatis Botanicorum Poloniae, 81(4), 381–396. https://doi.org/10.5586/asbp.2012.040
Prunus spp.	Prunus spinosa	Prunus spinosa	Georgia	W Asia	Raw	Raw				Eradze, N., Lachashvili, N., Nadiradze, T., Bidzinashvili, R., Tskhadadze, N., & Maisaia, I. (2024). Edible and medicinal plants in some communities of Dusheti municipality (East Georgia, Caucasus). World Journal Of Advanced Research and Reviews, 22(1), 1014–1022. https://doi.org/10.30574/wjarr.2024.22.1.1158
Prunus spp.	Prunus spinosa	Prunus spinosa	France	Europe	Alcoholic beverage	Alcoholic beverage		Etnobotànica dels Països Catalans
Prunus spp.	Prunus spinosa	Prunus spinosa	France	Europe	Jam and preserves	Sweet preserves		Etnobotànica dels Països Catalans
Prunus spp.	Prunus spinosa	Prunus spinosa	France	Europe	Raw	Raw		Etnobotànica dels Països Catalans
Prunus spp.	Prunus spinosa	Prunus spinosa	France	Europe	Alcoholic beverage	Alcoholic beverage		Etnobotànica dels Països Catalans
Prunus spp.	Prunus spinosa	Prunus spinosa	France	Europe	Soft drink	Non-alcoholic beverage		Etnobotànica dels Països Catalans
Prunus spp.	Prunus spinosa	Prunus spinosa	France	Europe	Alcoholic beverage	Alcoholic beverage		Etnobotànica dels Països Catalans
Prunus spp.	Prunus spinosa	Prunus spinosa	Estonia	Europe	Raw	Raw				Sõukand, R., & Kalle, R. (2016). Changes in the Use of Wild Food Plants in Estonia. 18th—21st Century. Springer International Publishing. https://doi.org/10.1007/978-3-319-33949-8
Prunus spp.	Prunus spinosa	Prunus spinosa	Estonia	Europe	Alcoholic beverage	Alcoholic beverage				Sõukand, R., & Kalle, R. (2016). Changes in the Use of Wild Food Plants in Estonia. 18th—21st Century. Springer International Publishing. https://doi.org/10.1007/978-3-319-33949-8
Prunus spp.	Prunus spinosa	Prunus spinosa	Estonia	Europe	Vinegar	Other uses				Sõukand, R., & Kalle, R. (2016). Changes in the Use of Wild Food Plants in Estonia. 18th—21st Century. Springer International Publishing. https://doi.org/10.1007/978-3-319-33949-8
Prunus spp.	Prunus spinosa	Prunus spinosa	Estonia	Europe	Alcoholic beverage	Alcoholic beverage				Sõukand, R., & Kalle, R. (2016). Changes in the Use of Wild Food Plants in Estonia. 18th—21st Century. Springer International Publishing. https://doi.org/10.1007/978-3-319-33949-8
Prunus spp.	Prunus spinosa	Prunus spinosa	Estonia	Europe	Raw	Raw				Kalle, R., & Sõukand, R. (2013). Wild plants eaten in childhood: A retrospective of Estonia in the 1970s-1990s: Wild plants eaten in childhood in Estonia. Botanical Journal of the Linnean Society, 172(2), 239–253. https://doi.org/10.1111/boj.12051
Prunus spp.	Prunus spinosa	Prunus spinosa	Czech Republic	Europe	Oil	Other uses				Simkova, K., & Polesny, Z. (2015). Ethnobotanical review of wild edible plants used in the Czech Republic. Journal of Applied Botany and Food Quality, 88, 49–67. https://doi.org/10.5073/JABFQ.2015.088.009
Prunus spp.	Prunus spinosa	Prunus spinosa	Czech Republic	Europe	Raw	Raw				Simkova, K., & Polesny, Z. (2015). Ethnobotanical review of wild edible plants used in the Czech Republic. Journal of Applied Botany and Food Quality, 88, 49–67. https://doi.org/10.5073/JABFQ.2015.088.009
Prunus spp.	Prunus spinosa	Prunus spinosa	Czech Republic	Europe	Soup	Cooked				Simkova, K., & Polesny, Z. (2015). Ethnobotanical review of wild edible plants used in the Czech Republic. Journal of Applied Botany and Food Quality, 88, 49–67. https://doi.org/10.5073/JABFQ.2015.088.009
Prunus spp.	Prunus spinosa	Prunus spinosa	Czech Republic	Europe	Raw	Raw				Simkova, K., & Polesny, Z. (2015). Ethnobotanical review of wild edible plants used in the Czech Republic. Journal of Applied Botany and Food Quality, 88, 49–67. https://doi.org/10.5073/JABFQ.2015.088.009
Prunus spp.	Prunus spinosa	Prunus spinosa	Czech Republic	Europe	Alcoholic beverage	Alcoholic beverage				Simkova, K., & Polesny, Z. (2015). Ethnobotanical review of wild edible plants used in the Czech Republic. Journal of Applied Botany and Food Quality, 88, 49–67. https://doi.org/10.5073/JABFQ.2015.088.009
Prunus spp.	Prunus spinosa	Prunus spinosa	Czech Republic	Europe	Alcoholic beverage	Alcoholic beverage				Simkova, K., & Polesny, Z. (2015). Ethnobotanical review of wild edible plants used in the Czech Republic. Journal of Applied Botany and Food Quality, 88, 49–67. https://doi.org/10.5073/JABFQ.2015.088.009
Prunus spp.	Prunus spinosa	Prunus spinosa	Czech Republic	Europe	Vinegar	Other uses				Simkova, K., & Polesny, Z. (2015). Ethnobotanical review of wild edible plants used in the Czech Republic. Journal of Applied Botany and Food Quality, 88, 49–67. https://doi.org/10.5073/JABFQ.2015.088.009
Prunus spp.	Prunus spinosa	Prunus spinosa	Czech Republic	Europe	Alcoholic beverage	Alcoholic beverage				Pawera, L., Łuczaj, Ł., Pieroni, A., & Polesny, Z. (2017). Traditional Plant Knowledge in the White Carpathians: Ethnobotany of Wild Food Plants and Crop Wild Relatives in the Czech Republic. Human Ecology, 45(5), 655–671. https://doi.org/10.1007/s10745-017-9938-x
Prunus spp.	Prunus spinosa	Prunus spinosa	Czech Republic	Europe	Raw	Raw				Pawera, L., Łuczaj, Ł., Pieroni, A., & Polesny, Z. (2017). Traditional Plant Knowledge in the White Carpathians: Ethnobotany of Wild Food Plants and Crop Wild Relatives in the Czech Republic. Human Ecology, 45(5), 655–671. https://doi.org/10.1007/s10745-017-9938-x
Prunus spp.	Prunus spinosa	Prunus spinosa	Czech Republic	Europe	Preserved in sugar or honey	Sweet preserves				Pawera, L., Łuczaj, Ł., Pieroni, A., & Polesny, Z. (2017). Traditional Plant Knowledge in the White Carpathians: Ethnobotany of Wild Food Plants and Crop Wild Relatives in the Czech Republic. Human Ecology, 45(5), 655–671. https://doi.org/10.1007/s10745-017-9938-x
Prunus spp.	Prunus spinosa	Prunus spinosa	Czech Republic	Europe	Sauce	Sauces				Pawera, L., Łuczaj, Ł., Pieroni, A., & Polesny, Z. (2017). Traditional Plant Knowledge in the White Carpathians: Ethnobotany of Wild Food Plants and Crop Wild Relatives in the Czech Republic. Human Ecology, 45(5), 655–671. https://doi.org/10.1007/s10745-017-9938-x
Prunus spp.	Prunus spinosa	Prunus spinosa	Czech Republic	Europe	Alcoholic beverage	Alcoholic beverage				Pawera, L., Łuczaj, Ł., Pieroni, A., & Polesny, Z. (2017). Traditional Plant Knowledge in the White Carpathians: Ethnobotany of Wild Food Plants and Crop Wild Relatives in the Czech Republic. Human Ecology, 45(5), 655–671. https://doi.org/10.1007/s10745-017-9938-x
Prunus spp.	Prunus spinosa	Prunus spinosa	Croatia	Europe	Raw	Raw				Vitasovic-Kosic, I., Hodak, A., Luczaj, L., Mari, M., & Juracak, J. (2022). Traditional Ethnobotanical Knowledge of the Central Lika Region (Continental Croatia)-First Record of Edible Use of Fungus Taphrina pruni. BASEL: Mdpi, 11(22), 3133 Article 3133. https://doi.org/10.3390/plants11223133
Prunus spp.	Prunus spinosa	Prunus spinosa	Croatia	Europe	Tea and herbal tea	Non-alcoholic beverage				Vitasovic-Kosic, I., Hodak, A., Luczaj, L., Mari, M., & Juracak, J. (2022). Traditional Ethnobotanical Knowledge of the Central Lika Region (Continental Croatia)-First Record of Edible Use of Fungus Taphrina pruni. BASEL: Mdpi, 11(22), 3133 Article 3133. https://doi.org/10.3390/plants11223133
Prunus spp.	Prunus spinosa	Prunus spinosa	Croatia	Europe	Alcoholic beverage	Alcoholic beverage				Vitasovic-Kosic, I., Hodak, A., Luczaj, L., Mari, M., & Juracak, J. (2022). Traditional Ethnobotanical Knowledge of the Central Lika Region (Continental Croatia)-First Record of Edible Use of Fungus Taphrina pruni. BASEL: Mdpi, 11(22), 3133 Article 3133. https://doi.org/10.3390/plants11223133
Prunus spp.	Prunus spinosa	Prunus spinosa	Croatia	Europe	Raw	Raw				Dolina, K., & Łuczaj, Ł. (2014). Wild food plants used on the Dubrovnik coast (south-eastern Croatia). Acta Societatis Botanicorum Poloniae, 83(3), 175–181. https://doi.org/10.5586/asbp.2014.029
Prunus spp.	Prunus spinosa	Prunus spinosa	Croatia	Europe	Jam and preserves	Sweet preserves				Krstin, L., Katanic, Z., Bencic, K., Loncar, L., & Pfeiffer, T. Z. (2024). Ethnobotanical Survey of Culturally Important Plants and Mushrooms in North-Western Part of Croatia. Plants, 13(11), 1566. https://doi.org/10.3390/plants13111566
Prunus spp.	Prunus spinosa	Prunus spinosa	Croatia	Europe	Raw	Raw				Dolina, K., Jug-Dujakovic, M., Łuczaj, Ł., & Vitasović-Kosić, I. (2016). A century of changes in wild food plant use in coastal Croatia: The example of Krk and Poljica. Acta Societatis Botanicorum Poloniae, 85(3), 3508. https://doi.org/10.5586/asbp.3508
Prunus spp.	Prunus spinosa	Prunus spinosa	Croatia	Europe	Alcoholic beverage	Alcoholic beverage				Dolina, K., Jug-Dujakovic, M., Łuczaj, Ł., & Vitasović-Kosić, I. (2016). A century of changes in wild food plant use in coastal Croatia: The example of Krk and Poljica. Acta Societatis Botanicorum Poloniae, 85(3), 3508. https://doi.org/10.5586/asbp.3508
Prunus spp.	Prunus spinosa	Prunus spinosa	Croatia	Europe	Raw	Raw				Vitasovic-Kosic, I., Berec, D., Łuczaj, Ł., Motti, R., & Juračak, J. (2024). Ethnobotany around the Virovitica Area in NW Slavonia (Continental Croatia)-Record of Rare Edible Use of Fungus Sarccoscypha coccinea. Plants, 13(15), 2153. https://doi.org/10.3390/plants13152153
Prunus spp.	Prunus spinosa	Prunus spinosa	Croatia	Europe	Jam and preserves	Sweet preserves				Vitasovic-Kosic, I., Berec, D., Łuczaj, Ł., Motti, R., & Juračak, J. (2024). Ethnobotany around the Virovitica Area in NW Slavonia (Continental Croatia)-Record of Rare Edible Use of Fungus Sarccoscypha coccinea. Plants, 13(15), 2153. https://doi.org/10.3390/plants13152153
Prunus spp.	Prunus spinosa	Prunus spinosa	Croatia	Europe	Tea and herbal tea	Non-alcoholic beverage				Vitasovic-Kosic, I., Berec, D., Łuczaj, Ł., Motti, R., & Juračak, J. (2024). Ethnobotany around the Virovitica Area in NW Slavonia (Continental Croatia)-Record of Rare Edible Use of Fungus Sarccoscypha coccinea. Plants, 13(15), 2153. https://doi.org/10.3390/plants13152153
Prunus spp.	Prunus spinosa	Prunus spinosa	Croatia	Europe	Alcoholic beverage	Alcoholic beverage				Vitasovic-Kosic, I., Berec, D., Łuczaj, Ł., Motti, R., & Juračak, J. (2024). Ethnobotany around the Virovitica Area in NW Slavonia (Continental Croatia)-Record of Rare Edible Use of Fungus Sarccoscypha coccinea. Plants, 13(15), 2153. https://doi.org/10.3390/plants13152153
Prunus spp.	Prunus spinosa	Prunus spinosa	Croatia	Europe	Juice	Non-alcoholic beverage				Vitasovic-Kosic, I., Berec, D., Łuczaj, Ł., Motti, R., & Juračak, J. (2024). Ethnobotany around the Virovitica Area in NW Slavonia (Continental Croatia)-Record of Rare Edible Use of Fungus Sarccoscypha coccinea. Plants, 13(15), 2153. https://doi.org/10.3390/plants13152153
Prunus spp.	Prunus spinosa	Prunus spinosa	Croatia	Europe	Syrup	Sweet preserves				Vitasovic-Kosic, I., Berec, D., Łuczaj, Ł., Motti, R., & Juračak, J. (2024). Ethnobotany around the Virovitica Area in NW Slavonia (Continental Croatia)-Record of Rare Edible Use of Fungus Sarccoscypha coccinea. Plants, 13(15), 2153. https://doi.org/10.3390/plants13152153
Prunus spp.	Prunus spinosa	Prunus spinosa	Croatia	Europe	Syrup	Sweet preserves				Varga, F., Šolić, I., Jug Dujaković, M., Łuczaj, Ł., & Grdiša, M. (2019). The first contribution to the ethnobotany of inland Dalmatia: Medicinal and wild food plants of the Knin area, Croatia. Acta Societatis Botanicorum Poloniae, 88(2), 3622. https://doi.org/10.5586/asbp.3622
Prunus spp.	Prunus spinosa	Prunus spinosa	Croatia	Europe	Jam and preserves	Sweet preserves				Varga, F., Šolić, I., Jug Dujaković, M., Łuczaj, Ł., & Grdiša, M. (2019). The first contribution to the ethnobotany of inland Dalmatia: Medicinal and wild food plants of the Knin area, Croatia. Acta Societatis Botanicorum Poloniae, 88(2), 3622. https://doi.org/10.5586/asbp.3622
Prunus spp.	Prunus spinosa	Prunus spinosa	Croatia	Europe	Raw	Raw				Varga, F., Šolić, I., Jug Dujaković, M., Łuczaj, Ł., & Grdiša, M. (2019). The first contribution to the ethnobotany of inland Dalmatia: Medicinal and wild food plants of the Knin area, Croatia. Acta Societatis Botanicorum Poloniae, 88(2), 3622. https://doi.org/10.5586/asbp.3622
Prunus spp.	Prunus spinosa	Prunus spinosa	Croatia	Europe	Alcoholic beverage	Alcoholic beverage				Varga, F., Šolić, I., Jug Dujaković, M., Łuczaj, Ł., & Grdiša, M. (2019). The first contribution to the ethnobotany of inland Dalmatia: Medicinal and wild food plants of the Knin area, Croatia. Acta Societatis Botanicorum Poloniae, 88(2), 3622. https://doi.org/10.5586/asbp.3622
Prunus spp.	Prunus spinosa	Prunus spinosa	Croatia	Europe	Raw	Raw				Krželj, M., & Vitasović Kosić, I. (2020). Ethnobotanical use of wild growing plants: Food, feed and folk medicine in Šestanovac municipality area. Krmiva, 62, 3–13. https://doi.org/10.33128/k.62.1.1
Prunus spp.	Prunus spinosa	Prunus spinosa	Croatia	Europe	Raw	Raw				Ninčević Runjić, T., Jug-Dujaković, M., Runjic, M., & Łuczaj, Ł. (2024). Wild Edible Plants Used in Dalmatian Zagora (Croatia). Plants, 13(8), 1079. https://doi.org/10.3390/plants13081079
Prunus spp.	Prunus spinosa	Prunus spinosa	Croatia	Europe	Alcoholic beverage	Alcoholic beverage				Ninčević Runjić, T., Jug-Dujaković, M., Runjic, M., & Łuczaj, Ł. (2024). Wild Edible Plants Used in Dalmatian Zagora (Croatia). Plants, 13(8), 1079. https://doi.org/10.3390/plants13081079
Prunus spp.	Prunus spinosa	Prunus spinosa	Croatia	Europe	Jam and preserves	Sweet preserves				Ninčević Runjić, T., Jug-Dujaković, M., Runjic, M., & Łuczaj, Ł. (2024). Wild Edible Plants Used in Dalmatian Zagora (Croatia). Plants, 13(8), 1079. https://doi.org/10.3390/plants13081079
Prunus spp.	Prunus spinosa	Prunus spinosa	Croatia	Europe	Cooked	Cooked				Pericin, C. (2020). Piante selvatiche commestibili dell’Istria. Atti, L(1), 488–528. https://crsrv.org/PDF/Atti/Atti-50/Claudio-Pericin-Piante-selvatiche-commestibili-dell-Istria.pdf
Prunus spp.	Prunus spinosa	Prunus spinosa	Croatia	Europe	Raw	Raw				Łuczaj, Ł., Fressel, N., & Perković, S. (2013). Wild food plants used in the villages of the Lake Vrana Nature Park (northern Dalmatia, Croatia). Acta Societatis Botanicorum Poloniae, 82(4), 275–281. https://doi.org/10.5586/asbp.2013.036
Prunus spp.	Prunus canescens	Prunus canescens	China	E Asia	Raw	Raw	Do not consume seeds	Plants for a future
Prunus spp.	Prunus canescens	Prunus canescens	China	E Asia	Cooked	Cooked	Do not consume seeds	Plants for a future
Prunus spp.	Prunus tangutica	Prunus tangutica	China	E Asia	Raw	Raw	Do not consume seeds	Plants for a future
Prunus spp.	Prunus tangutica	Prunus tangutica	China	E Asia	Cooked	Cooked		Plants for a future
Prunus spp.	Prunus spinosa	Prunus spinosa	Bulgaria	Europe	Raw	Raw				Dogan, Y., & Nedelcheva, A. (2015). Wild plants from open markets on both sides of the Bulgarian-Turkish border. Indian Journal of Traditional Knowledge, 14(3), 351–358. https://www.researchgate.net/publication/280803105_Wild_plants_from_open_markets_on_both_sides_of_the_Bulgarian-Turkish_border
Prunus spp.	Prunus spinosa	Prunus spinosa	Bulgaria	Europe	Pickled	Savoury preserves				Sõukand, R., Pieroni, A., Biró, M., Dénes, A., Dogan, Y., Hajdari, A., Kalle, R., Reade, B., Mustafa, B., Nedelcheva, A., Quave, C. L., & Łuczaj, Ł. (2015). An ethnobotanical perspective on traditional fermented plant foods and beverages in Eastern Europe. Journal of Ethnopharmacology, 170, 284–296. https://doi.org/10.1016/j.jep.2015.05.018
Prunus spp.	Prunus spinosa	Prunus spinosa	Bulgaria	Europe	Soft drink	Non-alcoholic beverage				Haydutov, L., Bosseva, Y., Ivanova, T., & Dimitrova, D. (2015). Traditional plant-based products from Bulgarian mountain regions. 129–133. https://www.researchgate.net/profile/Teodora-Ivanova/publication/281207762_TRADITIONAL_PLANT-BASED_PRODUCTS_FROM_BULGARIAN_MOUNTAIN_REGIONS_Lyudmil_HAYDUTOV_Yulia_BOSSEVA_Teodora_IVANOVA_Dessislava_DIMITROVA/links/55db439d08ae9d6594935ca0/TRADITIONAL-PLANT-BAS…
Prunus spp.	Prunus spinosa	Prunus spinosa	Bulgaria	Europe	Raw	Raw				Boycheva, P., & Marinova, V. (2018). Ethnobotanical study of medicinal plants for culinary purposes in the North Black sea coast, Varna region (Bulgaria). Annuaire de l’Université de Sofia “St. Kliment Ohridski,” 103(4), 172–182.
Prunus spp.	Prunus spinosa	Prunus spinosa	Bosnia and Herzegovina	Europe	Raw	Raw				Łuczaj, Ł., & Dolina, K. (2015). A hundred years of change in wild vegetable use in southern Herzegovina. Journal of Ethnopharmacology, 166, 297–304. https://doi.org/10.1016/j.jep.2015.02.033
Prunus spp.	Prunus spinosa	Prunus spinosa	Bosnia and Herzegovina	Europe	Preserve	Savoury preserves				Redzic, S. (2010). Use of Wild and Semi-Wild Edible Plants in Nutrition and Survival of People in 1430 Days of Siege of Sarajevo during the War in Bosnia and Herzegovina (1992-1995). Collegium Antropologicum, 34(2), 551–570. https://www.researchgate.net/publication/267030557_Use_of_wild_and_semi-wild_edible_plants_in_nutrition_and_survival_of_people_in_1430_days_of_siege_of_Sarajevo_during_the_wa…
Prunus spp.	Prunus spinosa	Prunus spinosa	Bosnia and Herzegovina	Europe	Pickled	Savoury preserves				Redzic, S. (2010). Use of Wild and Semi-Wild Edible Plants in Nutrition and Survival of People in 1430 Days of Siege of Sarajevo during the War in Bosnia and Herzegovina (1992-1995). Collegium Antropologicum, 34(2), 551–570. https://www.researchgate.net/publication/267030557_Use_of_wild_and_semi-wild_edible_plants_in_nutrition_and_survival_of_people_in_1430_days_of_siege_of_Sarajevo_during_the_wa…
Prunus spp.	Prunus spinosa	Prunus spinosa	Bosnia and Herzegovina	Europe	Raw	Raw				Redzic, S. (2006). Wild edible plants and their traditional use in the human nutrition in Bosnia‐Herzegovina. Ecology of Food and Nutrition, 45, 189–232. https://doi.org/10.1080/03670240600648963.
Prunus spp.	Prunus spinosa	Prunus spinosa	Belarus	Europe	Raw	Raw				Łuczaj, Ł., Köhler, P., Pirożnikow, E., Graniszewska, M., Pieroni, A., & Gervasi, T. (2013). Wild edible plants of Belarus: From Rostafinski’s questionnaire of 1883 to the present. Journal of Ethnobiology and Ethnomedicine, 9(1), 21. https://doi.org/10.1186/1746-4269-9-21
Prunus spp.	Prunus spinosa	Prunus spinosa	Belarus	Europe	Alcoholic beverage	Alcoholic beverage				Łuczaj, Ł., Köhler, P., Pirożnikow, E., Graniszewska, M., Pieroni, A., & Gervasi, T. (2013). Wild edible plants of Belarus: From Rostafinski’s questionnaire of 1883 to the present. Journal of Ethnobiology and Ethnomedicine, 9(1), 21. https://doi.org/10.1186/1746-4269-9-21
Prunus spp.	Prunus spinosa	Prunus spinosa	Azerbaijan	W Asia	Raw	Raw				Musayev, M., & Huseynova, T. (2016). Collection, study and use of crop wild relatives of fruit plants in Azerbaijan. International Journal of Minor Fruits, Medicinal and Aromatic Plants, 2(2), 6–10. https://www.cabidigitallibrary.org/doi/pdf/10.5555/20173278336
Prunus spp.	Prunus spinosa	Prunus spinosa	Azerbaijan	W Asia	Syrup	Sweet preserves				Musayev, M., & Huseynova, T. (2016). Collection, study and use of crop wild relatives of fruit plants in Azerbaijan. International Journal of Minor Fruits, Medicinal and Aromatic Plants, 2(2), 6–10. https://www.cabidigitallibrary.org/doi/pdf/10.5555/20173278336
Prunus spp.	Prunus spinosa	Prunus spinosa	Azerbaijan	W Asia	Purée	Cooked				Musayev, M., & Huseynova, T. (2016). Collection, study and use of crop wild relatives of fruit plants in Azerbaijan. International Journal of Minor Fruits, Medicinal and Aromatic Plants, 2(2), 6–10. https://www.cabidigitallibrary.org/doi/pdf/10.5555/20173278336
Prunus spp.	Prunus spinosa	Prunus spinosa	Azerbaijan	W Asia	Dried	Dried				Musayev, M., & Huseynova, T. (2016). Collection, study and use of crop wild relatives of fruit plants in Azerbaijan. International Journal of Minor Fruits, Medicinal and Aromatic Plants, 2(2), 6–10. https://www.cabidigitallibrary.org/doi/pdf/10.5555/20173278336
Prunus spp.	Prunus spinosa	Prunus spinosa	Azerbaijan	W Asia	Dried	Dried				Musayev, M., & Huseynova, T. (2016). Collection, study and use of crop wild relatives of fruit plants in Azerbaijan. International Journal of Minor Fruits, Medicinal and Aromatic Plants, 2(2), 6–10. https://www.cabidigitallibrary.org/doi/pdf/10.5555/20173278336
Prunus spp.	Prunus spinosa	Prunus spinosa	Azerbaijan	W Asia	Sugar syrup	Sweet preserves				Musayev, M., & Huseynova, T. (2016). Collection, study and use of crop wild relatives of fruit plants in Azerbaijan. International Journal of Minor Fruits, Medicinal and Aromatic Plants, 2(2), 6–10. https://www.cabidigitallibrary.org/doi/pdf/10.5555/20173278336
Prunus spp.	Prunus spinosa	Prunus spinosa	Azerbaijan	W Asia	Compote	Sweet preserves				Musayev, M., & Huseynova, T. (2016). Collection, study and use of crop wild relatives of fruit plants in Azerbaijan. International Journal of Minor Fruits, Medicinal and Aromatic Plants, 2(2), 6–10. https://www.cabidigitallibrary.org/doi/pdf/10.5555/20173278336
Prunus spp.	Prunus spinosa	Prunus spinosa	Azerbaijan	W Asia	Alcoholic beverage	Alcoholic beverage				Musayev, M., & Huseynova, T. (2016). Collection, study and use of crop wild relatives of fruit plants in Azerbaijan. International Journal of Minor Fruits, Medicinal and Aromatic Plants, 2(2), 6–10. https://www.cabidigitallibrary.org/doi/pdf/10.5555/20173278336
Prunus spp.	Prunus spinosa	Prunus spinosa	Azerbaijan	W Asia	Alcoholic beverage	Alcoholic beverage				Musayev, M., & Huseynova, T. (2016). Collection, study and use of crop wild relatives of fruit plants in Azerbaijan. International Journal of Minor Fruits, Medicinal and Aromatic Plants, 2(2), 6–10. https://www.cabidigitallibrary.org/doi/pdf/10.5555/20173278336
Prunus spp.	Prunus spinosa	Prunus spinosa	Azerbaijan	W Asia	Alcoholic beverage	Alcoholic beverage				Musayev, M., & Huseynova, T. (2016). Collection, study and use of crop wild relatives of fruit plants in Azerbaijan. International Journal of Minor Fruits, Medicinal and Aromatic Plants, 2(2), 6–10. https://www.cabidigitallibrary.org/doi/pdf/10.5555/20173278336
Prunus spp.	Prunus spinosa	Prunus spinosa	Azerbaijan	W Asia	Jam and preserves	Sweet preserves				Musayev, M., & Huseynova, T. (2016). Collection, study and use of crop wild relatives of fruit plants in Azerbaijan. International Journal of Minor Fruits, Medicinal and Aromatic Plants, 2(2), 6–10. https://www.cabidigitallibrary.org/doi/pdf/10.5555/20173278336
Prunus spp.	Prunus spinosa	Prunus spinosa	Azerbaijan	W Asia	Juice	Non-alcoholic beverage				Musayev, M., & Huseynova, T. (2016). Collection, study and use of crop wild relatives of fruit plants in Azerbaijan. International Journal of Minor Fruits, Medicinal and Aromatic Plants, 2(2), 6–10. https://www.cabidigitallibrary.org/doi/pdf/10.5555/20173278336
Prunus spp.	Prunus spinosa	Prunus spinosa	Azerbaijan	W Asia	Soft drink	Non-alcoholic beverage				Musayev, M., & Huseynova, T. (2016). Collection, study and use of crop wild relatives of fruit plants in Azerbaijan. International Journal of Minor Fruits, Medicinal and Aromatic Plants, 2(2), 6–10. https://www.cabidigitallibrary.org/doi/pdf/10.5555/20173278336
Prunus spp.	Prunus spinosa	Prunus spinosa	Azerbaijan	W Asia	Jelly and gelatin	Sweet preserves				Musayev, M., & Huseynova, T. (2016). Collection, study and use of crop wild relatives of fruit plants in Azerbaijan. International Journal of Minor Fruits, Medicinal and Aromatic Plants, 2(2), 6–10. https://www.cabidigitallibrary.org/doi/pdf/10.5555/20173278336
Prunus spp.	Prunus spinosa	Prunus spinosa	Azerbaijan	W Asia	Candy	Sweets				Musayev, M., & Huseynova, T. (2016). Collection, study and use of crop wild relatives of fruit plants in Azerbaijan. International Journal of Minor Fruits, Medicinal and Aromatic Plants, 2(2), 6–10. https://www.cabidigitallibrary.org/doi/pdf/10.5555/20173278336
Prunus spp.	Prunus spinosa	Prunus spinosa	Azerbaijan	W Asia	Condiment	Condiment				Musayev, M., & Huseynova, T. (2016). Collection, study and use of crop wild relatives of fruit plants in Azerbaijan. International Journal of Minor Fruits, Medicinal and Aromatic Plants, 2(2), 6–10. https://www.cabidigitallibrary.org/doi/pdf/10.5555/20173278336
Prunus spp.	Prunus spinosa	Prunus spinosa	Azerbaijan	W Asia	Tea and herbal tea	Non-alcoholic beverage				Musayev, M., & Huseynova, T. (2016). Collection, study and use of crop wild relatives of fruit plants in Azerbaijan. International Journal of Minor Fruits, Medicinal and Aromatic Plants, 2(2), 6–10. https://www.cabidigitallibrary.org/doi/pdf/10.5555/20173278336
Prunus spp.	Prunus spinosa	Prunus spinosa	Azerbaijan	W Asia	Sauce	Sauces				Musayev, M., & Huseynova, T. (2016). Collection, study and use of crop wild relatives of fruit plants in Azerbaijan. International Journal of Minor Fruits, Medicinal and Aromatic Plants, 2(2), 6–10. https://www.cabidigitallibrary.org/doi/pdf/10.5555/20173278336
Prunus spp.	Prunus spinosa	Prunus spinosa	Azerbaijan	W Asia	Pickled	Savoury preserves				Musayev, M., & Huseynova, T. (2016). Collection, study and use of crop wild relatives of fruit plants in Azerbaijan. International Journal of Minor Fruits, Medicinal and Aromatic Plants, 2(2), 6–10. https://www.cabidigitallibrary.org/doi/pdf/10.5555/20173278336
Prunus spp.	Prunus spinosa	Prunus spinosa	Azerbaijan	W Asia	Ingredient for bread and pastry	Baked goods				Musayev, M., & Huseynova, T. (2016). Collection, study and use of crop wild relatives of fruit plants in Azerbaijan. International Journal of Minor Fruits, Medicinal and Aromatic Plants, 2(2), 6–10. https://www.cabidigitallibrary.org/doi/pdf/10.5555/20173278336
Prunus spp.	Prunus spinosa	Prunus spinosa	Azerbaijan	W Asia	Alcoholic beverage	Alcoholic beverage				Pieroni, A., & Sõukand, R. (2019). Ethnic and religious affiliations affect traditional wild plant foraging in Central Azerbaijan. Genetic Resources and Crop Evolution, 66(7), 1495–1513. https://doi.org/10.1007/s10722-019-00802-9
Prunus spp.	Prunus spinosa	Prunus spinosa	Azerbaijan	W Asia	Dried	Dried				Pieroni, A., & Sõukand, R. (2019). Ethnic and religious affiliations affect traditional wild plant foraging in Central Azerbaijan. Genetic Resources and Crop Evolution, 66(7), 1495–1513. https://doi.org/10.1007/s10722-019-00802-9
Prunus spp.	Prunus spinosa	Prunus spinosa	Azerbaijan	W Asia	Other preparations	Other uses				Pieroni, A., & Sõukand, R. (2019). Ethnic and religious affiliations affect traditional wild plant foraging in Central Azerbaijan. Genetic Resources and Crop Evolution, 66(7), 1495–1513. https://doi.org/10.1007/s10722-019-00802-9
Prunus spp.	Prunus spinosa	Prunus spinosa	Andorra	Europe	Raw	Raw		Etnobotànica dels Països Catalans
Prunus spp.	Prunus spinosa	Prunus spinosa	Andorra	Europe	Alcoholic beverage	Alcoholic beverage		Etnobotànica dels Països Catalans
Prunus spp.	Prunus spinosa	Prunus spinosa	Andorra	Europe	Alcoholic beverage	Alcoholic beverage		Etnobotànica dels Països Catalans
Prunus spp.	Prunus spinosa	Prunus spinosa	Andorra	Europe	Jam and preserves	Sweet preserves		Etnobotànica dels Països Catalans
Prunus spp.	Prunus spinosa	Prunus spinosa	Andorra	Europe	Alcoholic beverage	Alcoholic beverage		Etnobotànica dels Països Catalans
Prunus spp.	Prunus spinosa	Prunus spinosa		Europe	Raw	Raw				Pieroni, A., & Sõukand, R. (2017). The disappearing wild food and medicinal plant knowledge in a few mountain villages of North-Eastern Albania. Journal of Applied Botany and Food Quality, 90, 58–67. https://doi.org/10.5073/JABFQ.2017.090.009
Prunus spp.	Prunus spinosa	Prunus spinosa	Albania	Europe	Raw	Raw				Pieroni, A. (2008). Local plant resources in the ethnobotany of Theth, a village in the Northern Albanian Alps. Genetic Resources and Crop Evolution, 55(8), 1197–1214. https://doi.org/10.1007/s10722-008-9320-3
Prunus spp.	Prunus spinosa	Prunus spinosa	Albania	Europe	Soft drink	Non-alcoholic beverage				Quave, C. L., & Pieroni, A. (2014). Fermented Foods for Food Security and Food Sovereignty in the Balkans: A Case Study of the Gorani People of Northeastern Albania. Journal of Ethnobiology, 34(1), 28–43. https://doi.org/10.2993/0278-0771-34.1.28
Prunus spp.	Prunus spinosa	Prunus spinosa	Albania	Europe	Raw	Raw				Pieroni, A., Nedelcheva, A., Hajdari, A., Mustafa, B., Scaltriti, B., Cianfaglione, K., & Quave, C. L. (2014). Local knowledge on plants and domestic remedies in the mountain villages of Peshkopia (Eastern Albania). Journal of Mountain Science, 11(1), 180–193. https://doi.org/10.1007/s11629-013-2651-3
Prunus spp.	Prunus cocomilia	Prunus cocomilia	Albania	Europe	Alcoholic beverage	Alcoholic beverage				Pieroni, A., Cianfaglione, K., Nedelcheva, A., Hajdari, A., Mustafa, B., & Quave, C. L. (2014). Resilience at the border: Traditional botanical knowledge among Macedonians and Albanians living in Gollobordo, Eastern Albania. Journal of Ethnobiology and Ethnomedicine, 10(1), 31. https://doi.org/10.1186/1746-4269-10-31
Prunus spp.	Prunus spinosa	Prunus spinosa	Albania	Europe	Raw	Raw				Pieroni, A., Cianfaglione, K., Nedelcheva, A., Hajdari, A., Mustafa, B., & Quave, C. L. (2014). Resilience at the border: Traditional botanical knowledge among Macedonians and Albanians living in Gollobordo, Eastern Albania. Journal of Ethnobiology and Ethnomedicine, 10(1), 31. https://doi.org/10.1186/1746-4269-10-31
Prunus spp.	Prunus spinosa	Prunus spinosa	Albania	Europe	Alcoholic beverage	Alcoholic beverage				Pieroni, A., Cianfaglione, K., Nedelcheva, A., Hajdari, A., Mustafa, B., & Quave, C. L. (2014). Resilience at the border: Traditional botanical knowledge among Macedonians and Albanians living in Gollobordo, Eastern Albania. Journal of Ethnobiology and Ethnomedicine, 10(1), 31. https://doi.org/10.1186/1746-4269-10-31
Prunus spp.	Prunus spinosa	Prunus spinosa	Albania	Europe	Compote	Sweet preserves				Pieroni, A., Cianfaglione, K., Nedelcheva, A., Hajdari, A., Mustafa, B., & Quave, C. L. (2014). Resilience at the border: Traditional botanical knowledge among Macedonians and Albanians living in Gollobordo, Eastern Albania. Journal of Ethnobiology and Ethnomedicine, 10(1), 31. https://doi.org/10.1186/1746-4269-10-31
Prunus spp.	Prunus bifrons	Prunus bifrons		W Asia, S Asia	Raw	Raw	Do not consume seeds	Plants for a future
Prunus spp.	Prunus bifrons	Prunus bifrons		W Asia, S Asia	Cooked	Cooked	Do not consume seeds	Plants for a future
Prunus spp.	Prunus cortapico	Prunus cortapico		N America	Raw	Raw	Do not consume seeds	Plants for a future
Prunus spp.	Prunus cortapico	Prunus cortapico		N America	Cooked	Cooked	Do not consume seeds	Plants for a future
Prunus spp.	Prunus dielsiana	Prunus rufoides		E Asia	Raw	Raw	Do not consume seeds	Plants for a future
Prunus spp.	Prunus dielsiana	Prunus rufoides		E Asia	Cooked	Cooked	Do not consume seeds	Plants for a future
Prunus spp.	Prunus fenzliana	Prunus fenzliana		W Asia	Raw	Raw	Do not consume seeds	Plants for a future
Prunus spp.	Prunus fenzliana	Prunus fenzliana		W Asia	Cooked	Cooked	Do not consume seeds	Plants for a future
Prunus spp.	Prunus fruticosa	Prunus fruticosa		Europe, W Asia	Raw	Raw	Do not consume seeds	Plants for a future
Prunus spp.	Prunus fruticosa	Prunus fruticosa		Europe, W Asia	Cooked	Cooked	Do not consume seeds	Plants for a future
Prunus spp.	Prunus fruticosa	Prunus fruticosa		Europe, W Asia	Preserved	Sweet preserves	Do not consume seeds	Plants for a future
Prunus spp.	Prunus fruticosa	Prunus fruticosa		Europe, W Asia	Dried	Dried	Do not consume seeds	Plants for a future
Prunus spp.	Prunus glandulosa	Prunus glandulosa		E Asia	Preserved	Sweet preserves	Do not consume seeds	Plants for a future
Prunus spp.	Prunus glandulosa	Prunus glandulosa		E Asia	Pickled	Savoury preserves	Do not consume seeds	Plants for a future
Prunus spp.	Prunus gracilis	Prunus gracilis		N America	Raw	Raw	Do not consume seeds	Plants for a future
Prunus spp.	Prunus gracilis	Prunus gracilis		N America	Cooked	Cooked	Do not consume seeds	Plants for a future
Prunus spp.	Prunus gracilis	Prunus gracilis		N America	Dried	Dried	Do not consume seeds	Plants for a future
Prunus spp.	Prunus humilis	Prunus humilis		E Asia	Raw	Raw	Do not consume seeds	Plants for a future
Prunus spp.	Prunus humilis	Prunus humilis		E Asia	Cooked	Cooked	Do not consume seeds	Plants for a future
Prunus spp.	Prunus ilicifolia	Prunus ilicifolia		N America	Raw	Raw	Do not consume seeds	Plants for a future
Prunus spp.	Prunus ilicifolia	Prunus ilicifolia		N America	Cooked	Cooked	Do not consume seeds	Plants for a future
Prunus spp.	Prunus ilicifolia	Prunus ilicifolia		N America	Dried	Dried	Do not consume seeds	Plants for a future
Prunus spp.	Prunus ilicifolia	Prunus ilicifolia		N America	Sauce	Sauces	Do not consume seeds	Plants for a future
Prunus spp.	Prunus ilicifolia	Prunus ilicifolia		N America	Flour	Flour	Do not consume seeds	Plants for a future
Prunus spp.	Prunus incana	Prunus incana		W Asia	Raw	Raw	Do not consume seeds	Plants for a future
Prunus spp.	Prunus incana	Prunus incana		W Asia	Cooked	Cooked	Do not consume seeds	Plants for a future
Prunus spp.	Prunus incisa	Prunus incisa		E Asia	Raw	Raw	Do not consume seeds	Plants for a future
Prunus spp.	Prunus incisa	Prunus incisa		E Asia	Cooked	Cooked	Do not consume seeds	Plants for a future
Prunus spp.	Prunus japonica	Prunus japonica		E Asia	Raw	Raw	Do not consume seeds	Plants for a future
Prunus spp.	Prunus japonica	Prunus japonica		E Asia	Cooked	Cooked	Do not consume seeds	Plants for a future
Prunus spp.	Prunus japonica	Prunus japonica		E Asia	Ingredient for bread and pastry	Baked goods	Do not consume seeds	Plants for a future
Prunus spp.	Prunus kansuensis	Prunus kansuensis		E Asia	Raw	Raw	Do not consume seeds	Plants for a future
Prunus spp.	Prunus korshinskyi	Prunus korshinskyi		Europe, W Asia	Raw	Raw	Do not consume seeds	Plants for a future
Prunus spp.	Prunus korshinskyi	Prunus korshinskyi		Europe, W Asia	Cooked	Cooked	Do not consume seeds	Plants for a future
Prunus spp.	Prunus laurocerasus	Prunus laurocerasus		Europe, W Asia	Cooked	Cooked	Do not consume seeds	Plants for a future
Prunus spp.	Prunus laurocerasus	Prunus laurocerasus		Europe, W Asia	Raw	Raw	Do not consume seeds	Plants for a future
Prunus spp.	Prunus lusitanica	Prunus lusitanica		Europe	Raw	Raw	Do not consume seeds	Plants for a future
Prunus spp.	Prunus microcarpa	Prunus microcarpa		W Asia	Raw	Raw	Do not consume seeds	Plants for a future
Prunus spp.	Prunus microcarpa	Prunus microcarpa		W Asia	Cooked	Cooked	Do not consume seeds	Plants for a future
Prunus spp.	Prunus pedunculata	Prunus pedunculata		E Asia, C Asia	Raw	Raw	Do not consume seeds	Plants for a future
Prunus spp.	Prunus pedunculata	Prunus pedunculata		E Asia, C Asia	Cooked	Cooked	Do not consume seeds	Plants for a future
Prunus spp.	Prunus prostrata	Prunus prostrata		Europe, W Asia	Raw	Raw	Do not consume seeds	Plants for a future
Prunus spp.	Prunus prostrata	Prunus prostrata		Europe, W Asia	Cooked	Cooked	Do not consume seeds	Plants for a future
Prunus spp.	Prunus sibirica	Prunus sibirica		E Asia	Raw	Raw		Plants for a future
Prunus spp.	Prunus spinosa	Prunus spinosa		Europe, W Asia	Tea and herbal tea	Non-alcoholic beverage		Plants for a future
Prunus spp.	Prunus spinosa	Prunus spinosa		Europe, W Asia	Jelly and gelatin	Sweet preserves		Plants for a future
Prunus spp.	Prunus spinosa	Prunus spinosa		Europe, W Asia	Cooked	Cooked		Plants for a future
Prunus spp.	Prunus spinosa	Prunus spinosa		Europe, W Asia	Raw	Raw		Plants for a future
Prunus spp.	Prunus spinosa	Prunus spinosa		Europe, W Asia	Syrup	Sweet preserves		Plants for a future
Prunus spp.	Prunus spinosa	Prunus spinosa		Europe, W Asia	Preserved	Sweet preserves		Plants for a future
Prunus spp.	Prunus spinosa	Prunus spinosa		Europe, W Asia	Alcoholic beverage	Alcoholic beverage		Plants for a future
Prunus spp.	Prunus spinosa	Prunus spinosa		Europe, W Asia	Pickled	Savoury preserves		Plants for a future
Prunus spp.	Prunus tenella	Prunus tenella		Europe, W Asia, C Asia	Raw	Raw		Plants for a future
Prunus spp.	Prunus tenella	Prunus tenella		Europe, W Asia, C Asia	Cooked	Cooked		Plants for a future
Prunus spp.	Prunus tomentosa	Prunus tomentosa		S Asia, E Asia	Raw	Raw	Do not consume seeds	Plants for a future
Prunus spp.	Prunus tomentosa	Prunus tomentosa		S Asia, E Asia	Pickled	Savoury preserves	Do not consume seeds	Plants for a future
Prunus spp.	Prunus tomentosa	Prunus tomentosa		S Asia, E Asia	Cooked	Cooked	Do not consume seeds	Plants for a future
Prunus spp.	Prunus triloba	Prunus triloba		S Asia, E Asia	Raw	Raw	Do not consume seeds	Plants for a future
Prunus spp.	Prunus triloba	Prunus triloba		S Asia, E Asia	Cooked	Cooked	Do not consume seeds	Plants for a future
Prunus spp.	Prunus undulata	Prunus undulata		S Asia, E Asia	Raw	Raw	Do not consume seeds	Plants for a future
Prunus spp.	Prunus undulata	Prunus undulata		S Asia, E Asia	Cooked	Cooked	Do not consume seeds	Plants for a future
Prunus spp.	Prunus ursina	Prunus cocomilia		W Asia	Raw	Raw	Do not consume seeds	Plants for a future
Prunus spp.	Prunus ursina	Prunus cocomilia		W Asia	Cooked	Cooked	Do not consume seeds	Plants for a future
Prunus spp.	Prunus ussuriensis	Prunus salicina var. mandshurica		E Asia, N Asia	Raw	Raw	Do not consume seeds	Plants for a future
Prunus spp.	Prunus ussuriensis	Prunus salicina var. mandshurica		E Asia, N Asia	Cooked	Cooked	Do not consume seeds	Plants for a future
Prunus spp.	Prunus spinosa	Prunus spinosa		Europe	Raw	Raw				Nedelcheva, A., Pieroni, A., & Dogan, Y. (2017). Folk food and medicinal botanical knowledge among the last remaining Yoruks of the Balkans. Acta Societatis Botanicorum Poloniae, 86(2), 3522. https://doi.org/10.5586/asbp.3522
Prunus spp.	Prunus spinosa	Prunus spinosa		Europe	Tea and herbal tea	Non-alcoholic beverage				Nedelcheva, A., Pieroni, A., & Dogan, Y. (2017). Folk food and medicinal botanical knowledge among the last remaining Yoruks of the Balkans. Acta Societatis Botanicorum Poloniae, 86(2), 3522. https://doi.org/10.5586/asbp.3522
Prunus spp.	Prunus spinosa	Prunus spinosa		Europe	Raw	Raw				Pieroni, A., & Quave, C. L. (2014). Ethnobotany and Biocultural Diversities in the Balkans: Perspectives on Sustainable Rural Development and Reconciliation. Springer. https://link-springer-com.sire.ub.edu/book/10.1007/978-1-4939-1492-0
Prunus spp.	Prunus spinosa	Prunus spinosa		Europe	Dried	Dried				Pieroni, A., & Quave, C. L. (2014). Ethnobotany and Biocultural Diversities in the Balkans: Perspectives on Sustainable Rural Development and Reconciliation. Springer. https://link-springer-com.sire.ub.edu/book/10.1007/978-1-4939-1492-0
Prunus spp.	Prunus spinosa	Prunus spinosa		Europe	Preserved	Sweet preserves				Pieroni, A., & Quave, C. L. (2014). Ethnobotany and Biocultural Diversities in the Balkans: Perspectives on Sustainable Rural Development and Reconciliation. Springer. https://link-springer-com.sire.ub.edu/book/10.1007/978-1-4939-1492-0
Prunus spp.	Prunus spinosa	Prunus spinosa		W Asia	Tea and herbal tea	Non-alcoholic beverage				Çelik, M. (2023). Transfer of the traditional knowledge on edible plants and fruits in Anatolia in terms of gastronomic value: The case of Sivas and Yozgat. Journal of Tourism Theory and Research, 9(2), 78–86. https://dergipark.org.tr/en/download/article-file/2853319
Prunus spp.	Prunus spinosa	Prunus spinosa		Europe	Vinegar	Other uses				Sõukand, R., Pieroni, A., Biró, M., Dénes, A., Dogan, Y., Hajdari, A., Kalle, R., Reade, B., Mustafa, B., Nedelcheva, A., Quave, C. L., & Łuczaj, Ł. (2015). An ethnobotanical perspective on traditional fermented plant foods and beverages in Eastern Europe. Journal of Ethnopharmacology, 170, 284–296. https://doi.org/10.1016/j.jep.2015.05.018
Prunus spp.	Prunus spinosa	Prunus spinosa		Europe	Alcoholic beverage	Alcoholic beverage				Sõukand, R., Pieroni, A., Biró, M., Dénes, A., Dogan, Y., Hajdari, A., Kalle, R., Reade, B., Mustafa, B., Nedelcheva, A., Quave, C. L., & Łuczaj, Ł. (2015). An ethnobotanical perspective on traditional fermented plant foods and beverages in Eastern Europe. Journal of Ethnopharmacology, 170, 284–296. https://doi.org/10.1016/j.jep.2015.05.018
Prunus spp.	Prunus spinosa	Prunus spinosa		Europe	Alcoholic beverage	Alcoholic beverage				Sõukand, R., Pieroni, A., Biró, M., Dénes, A., Dogan, Y., Hajdari, A., Kalle, R., Reade, B., Mustafa, B., Nedelcheva, A., Quave, C. L., & Łuczaj, Ł. (2015). An ethnobotanical perspective on traditional fermented plant foods and beverages in Eastern Europe. Journal of Ethnopharmacology, 170, 284–296. https://doi.org/10.1016/j.jep.2015.05.018
Prunus spp.	Prunus spinosa	Prunus spinosa		Europe	Alcoholic beverage	Alcoholic beverage				Sõukand, R., Pieroni, A., Biró, M., Dénes, A., Dogan, Y., Hajdari, A., Kalle, R., Reade, B., Mustafa, B., Nedelcheva, A., Quave, C. L., & Łuczaj, Ł. (2015). An ethnobotanical perspective on traditional fermented plant foods and beverages in Eastern Europe. Journal of Ethnopharmacology, 170, 284–296. https://doi.org/10.1016/j.jep.2015.05.018
Quercus spp.	Quercus agrifolia	Quercus agrifolia	USA	N America	Flour	Flour	Contains tannins	Plants for a future
Quercus spp.	Quercus agrifolia	Quercus agrifolia	USA	N America	Flour	Flour	Contains tannins	Plants for a future
Quercus spp.	Quercus agrifolia	Quercus agrifolia	USA	N America	Coffee substitute	Coffee substitute	Contains tannins	Plants for a future
Quercus spp.	Quercus alba	Quercus alba	USA	N America	Raw	Raw		Plants for a future
Quercus spp.	Quercus alba	Quercus alba	USA	N America	Roasted	Cooked		Plants for a future
Quercus spp.	Quercus alba	Quercus alba	USA	N America	Coffee substitute	Coffee substitute		Plants for a future
Quercus spp.	Quercus chrysolepis	Quercus chrysolepis	USA	N America	Flour	Flour	Contains tannins	Plants for a future
Quercus spp.	Quercus chrysolepis	Quercus chrysolepis	USA	N America	Flour	Flour	Contains tannins	Plants for a future
Quercus spp.	Quercus chrysolepis	Quercus chrysolepis	USA	N America	Coffee substitute	Coffee substitute	Contains tannins	Plants for a future
Quercus spp.	Quercus douglasii	Quercus douglasii	USA	N America	Flour	Flour	Contains tannins	Plants for a future
Quercus spp.	Quercus douglasii	Quercus douglasii	USA	N America	Flour	Flour	Contains tannins	Plants for a future
Quercus spp.	Quercus douglasii	Quercus douglasii	USA	N America	Coffee substitute	Coffee substitute	Contains tannins	Plants for a future
Quercus spp.	Quercus durata	Quercus durata	USA	N America	Flour	Flour	Contains tannins	Plants for a future
Quercus spp.	Quercus durata	Quercus durata	USA	N America	Flour	Flour	Contains tannins	Plants for a future
Quercus spp.	Quercus durata	Quercus durata	USA	N America	Coffee substitute	Coffee substitute	Contains tannins	Plants for a future
Quercus spp.	Quercus ellipsoidalis	Quercus ellipsoidalis	USA	N America	Flour	Flour	Contains tannins	Plants for a future
Quercus spp.	Quercus ellipsoidalis	Quercus ellipsoidalis	USA	N America	Flour	Flour	Contains tannins	Plants for a future
Quercus spp.	Quercus ellipsoidalis	Quercus ellipsoidalis	USA	N America	Coffee substitute	Coffee substitute	Contains tannins	Plants for a future
Quercus spp.	Quercus emoryi	Quercus emoryi	USA	N America	Raw	Raw	Contains tannins	Plants for a future
Quercus spp.	Quercus emoryi	Quercus emoryi	USA	N America	Flour	Flour	Contains tannins	Plants for a future
Quercus spp.	Quercus emoryi	Quercus emoryi	USA	N America	Flour	Flour	Contains tannins	Plants for a future
Quercus spp.	Quercus emoryi	Quercus emoryi	USA	N America	Coffee substitute	Coffee substitute	Contains tannins	Plants for a future
Quercus spp.	Quercus engelmannii	Quercus engelmannii	USA	N America	Flour	Flour	Contains tannins	Plants for a future
Quercus spp.	Quercus engelmannii	Quercus engelmannii	USA	N America	Flour	Flour	Contains tannins	Plants for a future
Quercus spp.	Quercus engelmannii	Quercus engelmannii	USA	N America	Coffee substitute	Coffee substitute	Contains tannins	Plants for a future
Quercus spp.	Quercus falcata	Quercus falcata	USA	N America	Flour	Flour	Contains tannins	Plants for a future
Quercus spp.	Quercus falcata	Quercus falcata	USA	N America	Flour	Flour	Contains tannins	Plants for a future
Quercus spp.	Quercus falcata	Quercus falcata	USA	N America	Coffee substitute	Coffee substitute	Contains tannins	Plants for a future
Quercus spp.	Quercus floribunda	Quercus floribunda	USA	N America	Flour	Flour	Contains tannins	Plants for a future
Quercus spp.	Quercus floribunda	Quercus floribunda	USA	N America	Flour	Flour	Contains tannins	Plants for a future
Quercus spp.	Quercus floribunda	Quercus floribunda	USA	N America	Coffee substitute	Coffee substitute	Contains tannins	Plants for a future
Quercus spp.	Quercus garryana	Quercus garryana	USA	N America	Raw	Raw	Contains tannins	Plants for a future
Quercus spp.	Quercus garryana	Quercus garryana	USA	N America	Flour	Flour	Contains tannins	Plants for a future
Quercus spp.	Quercus garryana	Quercus garryana	USA	N America	Coffee substitute	Coffee substitute	Contains tannins	Plants for a future
Quercus spp.	Quercus imbricaria	Quercus imbricaria	USA	N America	Flour	Flour	Contains tannins	Plants for a future
Quercus spp.	Quercus imbricaria	Quercus imbricaria	USA	N America	Flour	Flour	Contains tannins	Plants for a future
Quercus spp.	Quercus imbricaria	Quercus imbricaria	USA	N America	Coffee substitute	Coffee substitute	Contains tannins	Plants for a future
Quercus spp.	Quercus kelloggii	Quercus kelloggii	USA	N America	Flour	Flour	Contains tannins	Plants for a future
Quercus spp.	Quercus kelloggii	Quercus kelloggii	USA	N America	Flour	Flour	Contains tannins	Plants for a future
Quercus spp.	Quercus kelloggii	Quercus kelloggii	USA	N America	Coffee substitute	Coffee substitute	Contains tannins	Plants for a future
Quercus spp.	Quercus laevis	Quercus laevis	USA	N America	Flour	Flour	Contains tannins	Plants for a future
Quercus spp.	Quercus laevis	Quercus laevis	USA	N America	Flour	Flour	Contains tannins	Plants for a future
Quercus spp.	Quercus laevis	Quercus laevis	USA	N America	Coffee substitute	Coffee substitute	Contains tannins	Plants for a future
Quercus spp.	Quercus lobata	Quercus lobata	USA	N America	Roasted	Cooked		Plants for a future
Quercus spp.	Quercus lobata	Quercus lobata	USA	N America	Flour	Flour		Plants for a future
Quercus spp.	Quercus lobata	Quercus lobata	USA	N America	Coffee substitute	Coffee substitute		Plants for a future
Quercus spp.	Quercus lyrata	Quercus lyrata	USA	N America	Flour	Flour		Plants for a future
Quercus spp.	Quercus lyrata	Quercus lyrata	USA	N America	Flour	Flour		Plants for a future
Quercus spp.	Quercus lyrata	Quercus lyrata	USA	N America	Coffee substitute	Coffee substitute		Plants for a future
Quercus spp.	Quercus macrocarpa	Quercus macrocarpa	USA	N America	Flour	Flour		Plants for a future
Quercus spp.	Quercus macrocarpa	Quercus macrocarpa	USA	N America	Flour	Flour		Plants for a future
Quercus spp.	Quercus macrocarpa	Quercus macrocarpa	USA	N America	Raw	Raw		Plants for a future
Quercus spp.	Quercus macrocarpa	Quercus macrocarpa	USA	N America	Cooked	Cooked		Plants for a future
Quercus spp.	Quercus macrocarpa	Quercus macrocarpa	USA	N America	Coffee substitute	Coffee substitute		Plants for a future
Quercus spp.	Quercus marilandica	Quercus marilandica	USA	N America	Flour	Flour	Contains tannins	Plants for a future
Quercus spp.	Quercus marilandica	Quercus marilandica	USA	N America	Flour	Flour	Contains tannins	Plants for a future
Quercus spp.	Quercus marilandica	Quercus marilandica	USA	N America	Coffee substitute	Coffee substitute	Contains tannins	Plants for a future
Quercus spp.	Quercus michauxii	Quercus michauxii	USA	N America	Flour	Flour		Plants for a future
Quercus spp.	Quercus michauxii	Quercus michauxii	USA	N America	Flour	Flour		Plants for a future
Quercus spp.	Quercus michauxii	Quercus michauxii	USA	N America	Coffee substitute	Coffee substitute		Plants for a future
Quercus spp.	Quercus michauxii	Quercus michauxii	USA	N America	Raw	Raw		Plants for a future
Quercus spp.	Quercus nigra	Quercus nigra	USA	N America	Flour	Flour	Contains tannins	Plants for a future
Quercus spp.	Quercus nigra	Quercus nigra	USA	N America	Flour	Flour	Contains tannins	Plants for a future
Quercus spp.	Quercus nigra	Quercus nigra	USA	N America	Coffee substitute	Coffee substitute	Contains tannins	Plants for a future
Quercus spp.	Quercus palustris	Quercus palustris	USA	N America	Flour	Flour	Contains tannins	Plants for a future
Quercus spp.	Quercus palustris	Quercus palustris	USA	N America	Flour	Flour	Contains tannins	Plants for a future
Quercus spp.	Quercus palustris	Quercus palustris	USA	N America	Coffee substitute	Coffee substitute	Contains tannins	Plants for a future
Quercus spp.	Quercus phellos	Quercus phellos	USA	N America	Flour	Flour	Contains tannins	Plants for a future
Quercus spp.	Quercus phellos	Quercus phellos	USA	N America	Flour	Flour	Contains tannins	Plants for a future
Quercus spp.	Quercus phellos	Quercus phellos	USA	N America	Coffee substitute	Coffee substitute	Contains tannins	Plants for a future
Quercus spp.	Quercus prinoides	Quercus prinoides	USA	N America	Flour	Flour		Plants for a future
Quercus spp.	Quercus prinoides	Quercus prinoides	USA	N America	Flour	Flour		Plants for a future
Quercus spp.	Quercus prinoides	Quercus prinoides	USA	N America	Coffee substitute	Coffee substitute		Plants for a future
Quercus spp.	Quercus prinus	Quercus michauxii	USA	N America	Raw	Raw	Contains tannins	Plants for a future
Quercus spp.	Quercus prinus	Quercus michauxii	USA	N America	Flour	Flour	Contains tannins	Plants for a future
Quercus spp.	Quercus prinus	Quercus michauxii	USA	N America	Flour	Flour	Contains tannins	Plants for a future
Quercus spp.	Quercus prinus	Quercus michauxii	USA	N America	Coffee substitute	Coffee substitute	Contains tannins	Plants for a future
Quercus spp.	Quercus rubra	Quercus rubra	USA	N America	Flour	Flour	Contains tannins	Plants for a future
Quercus spp.	Quercus rubra	Quercus rubra	USA	N America	Flour	Flour	Contains tannins	Plants for a future
Quercus spp.	Quercus rubra	Quercus rubra	USA	N America	Coffee substitute	Coffee substitute	Contains tannins	Plants for a future
Quercus spp.	Quercus shumardii	Quercus shumardii	USA	N America	Flour	Flour	Contains tannins	Plants for a future
Quercus spp.	Quercus shumardii	Quercus shumardii	USA	N America	Flour	Flour	Contains tannins	Plants for a future
Quercus spp.	Quercus shumardii	Quercus shumardii	USA	N America	Coffee substitute	Coffee substitute	Contains tannins	Plants for a future
Quercus spp.	Quercus stellata	Quercus stellata	USA	N America	Raw	Raw		Plants for a future
Quercus spp.	Quercus stellata	Quercus stellata	USA	N America	Flour	Flour		Plants for a future
Quercus spp.	Quercus stellata	Quercus stellata	USA	N America	Flour	Flour		Plants for a future
Quercus spp.	Quercus stellata	Quercus stellata	USA	N America	Coffee substitute	Coffee substitute		Plants for a future
Quercus spp.	Quercus wislizenii	Quercus wislizeni	USA	N America	Flour	Flour	Contains tannins	Plants for a future
Quercus spp.	Quercus wislizenii	Quercus wislizeni	USA	N America	Flour	Flour	Contains tannins	Plants for a future
Quercus spp.	Quercus wislizenii	Quercus wislizeni	USA	N America	Coffee substitute	Coffee substitute	Contains tannins	Plants for a future
Quercus spp.	Quercus agrifolia	Quercus agrifolia	USA	N America	Flour	Flour		Native American Ethnobotany
Quercus spp.	Quercus agrifolia	Quercus agrifolia	USA	N America	Flour	Flour		Native American Ethnobotany
Quercus spp.	Quercus agrifolia	Quercus agrifolia	USA	N America	Raw	Raw		Native American Ethnobotany
Quercus spp.	Quercus agrifolia	Quercus agrifolia	USA	N America	Flour	Flour		Native American Ethnobotany
Quercus spp.	Quercus agrifolia	Quercus agrifolia	USA	N America	Raw	Raw		Native American Ethnobotany
Quercus spp.	Quercus agrifolia	Quercus agrifolia	USA	N America	Flour	Flour		Native American Ethnobotany
Quercus spp.	Quercus agrifolia	Quercus agrifolia	USA	N America	Flour	Flour		Native American Ethnobotany
Quercus spp.	Quercus agrifolia	Quercus agrifolia	USA	N America	Flour	Flour		Native American Ethnobotany
Quercus spp.	Quercus agrifolia	Quercus agrifolia	USA	N America	Flour	Flour		Native American Ethnobotany
Quercus spp.	Quercus agrifolia	Quercus agrifolia	USA	N America	Flour	Flour		Native American Ethnobotany
Quercus spp.	Quercus agrifolia	Quercus agrifolia	USA	N America	Flour	Flour		Native American Ethnobotany
Quercus spp.	Quercus alba	Quercus alba	USA	N America	Flour	Flour		Native American Ethnobotany
Quercus spp.	Quercus alba	Quercus alba	USA	N America	Flour	Flour		Native American Ethnobotany
Quercus spp.	Quercus alba	Quercus alba	USA	N America	Soup	Cooked		Native American Ethnobotany
Quercus spp.	Quercus alba	Quercus alba	USA	N America	Coffee substitute	Coffee substitute		Native American Ethnobotany
Quercus spp.	Quercus alba	Quercus alba	USA	N America	Flour	Flour		Native American Ethnobotany
Quercus spp.	Quercus alba	Quercus alba	USA	N America	Flour	Flour		Native American Ethnobotany
Quercus spp.	Quercus alba	Quercus alba	USA	N America	Flour	Flour		Native American Ethnobotany
Quercus spp.	Quercus alba	Quercus alba	USA	N America	Flour	Flour		Native American Ethnobotany
Quercus spp.	Quercus alba	Quercus alba	USA	N America	Flour	Flour		Native American Ethnobotany
Quercus spp.	Quercus alba	Quercus alba	USA	N America	Flour	Flour		Native American Ethnobotany
Quercus spp.	Quercus chrysolepis	Quercus chrysolepis	USA	N America	Flour	Flour		Native American Ethnobotany
Quercus spp.	Quercus chrysolepis	Quercus chrysolepis	USA	N America	Dried	Dried		Native American Ethnobotany
Quercus spp.	Quercus chrysolepis	Quercus chrysolepis	USA	N America	Flour	Flour		Native American Ethnobotany
Quercus spp.	Quercus chrysolepis	Quercus chrysolepis	USA	N America	Flour	Flour		Native American Ethnobotany
Quercus spp.	Quercus chrysolepis	Quercus chrysolepis	USA	N America	Raw	Raw		Native American Ethnobotany
Quercus spp.	Quercus chrysolepis	Quercus chrysolepis	USA	N America	Flour	Flour		Native American Ethnobotany
Quercus spp.	Quercus chrysolepis	Quercus chrysolepis	USA	N America	Dried	Dried		Native American Ethnobotany
Quercus spp.	Quercus chrysolepis	Quercus chrysolepis	USA	N America	Cooked	Cooked		Native American Ethnobotany
Quercus spp.	Quercus chrysolepis	Quercus chrysolepis	USA	N America	Flour	Flour	Contains tannins	Native American Ethnobotany
Quercus spp.	Quercus chrysolepis	Quercus chrysolepis	USA	N America	Flour	Flour		Native American Ethnobotany
Quercus spp.	Quercus chrysolepis	Quercus chrysolepis	USA	N America	Flour	Flour		Native American Ethnobotany
Quercus spp.	Quercus chrysolepis	Quercus chrysolepis	USA	N America	Flour	Flour		Native American Ethnobotany
Quercus spp.	Quercus chrysolepis	Quercus chrysolepis	USA	N America	Flour	Flour		Native American Ethnobotany
Quercus spp.	Quercus chrysolepis	Quercus chrysolepis	USA	N America	Soup	Cooked		Native American Ethnobotany
Quercus spp.	Quercus chrysolepis	Quercus chrysolepis	USA	N America	Boiled	Cooked		Native American Ethnobotany
Quercus spp.	Quercus chrysolepis	Quercus chrysolepis	USA	N America	Roasted	Cooked		Native American Ethnobotany
Quercus spp.	Quercus douglasii	Quercus douglasii	USA	N America	Flour	Flour		Native American Ethnobotany
Quercus spp.	Quercus douglasii	Quercus douglasii	USA	N America	Flour	Flour		Native American Ethnobotany
Quercus spp.	Quercus douglasii	Quercus douglasii	USA	N America	Flour	Flour		Native American Ethnobotany
Quercus spp.	Quercus douglasii	Quercus douglasii	USA	N America	Soup	Cooked		Native American Ethnobotany
Quercus spp.	Quercus douglasii	Quercus douglasii	USA	N America	Flour	Flour		Native American Ethnobotany
Quercus spp.	Quercus douglasii	Quercus douglasii	USA	N America	Flour	Flour		Native American Ethnobotany
Quercus spp.	Quercus douglasii	Quercus douglasii	USA	N America	Flour	Flour		Native American Ethnobotany
Quercus spp.	Quercus douglasii	Quercus douglasii	USA	N America	Soup	Cooked		Native American Ethnobotany
Quercus spp.	Quercus douglasii	Quercus douglasii	USA	N America	Flour	Flour		Native American Ethnobotany
Quercus spp.	Quercus douglasii	Quercus douglasii	USA	N America	Flour	Flour		Native American Ethnobotany
Quercus spp.	Quercus douglasii	Quercus douglasii	USA	N America	Flour	Flour		Native American Ethnobotany
Quercus spp.	Quercus douglasii	Quercus douglasii	USA	N America	Dried	Dried		Native American Ethnobotany
Quercus spp.	Quercus dumosa	Quercus dumosa	USA	N America	Flour	Flour		Native American Ethnobotany
Quercus spp.	Quercus dumosa	Quercus dumosa	USA	N America	Flour	Flour		Native American Ethnobotany
Quercus spp.	Quercus dumosa	Quercus dumosa	USA	N America	Flour	Flour		Native American Ethnobotany
Quercus spp.	Quercus dumosa	Quercus dumosa	USA	N America	Raw	Raw		Native American Ethnobotany
Quercus spp.	Quercus dumosa	Quercus dumosa	USA	N America	Flour	Flour		Native American Ethnobotany
Quercus spp.	Quercus dumosa	Quercus dumosa	USA	N America	Flour	Flour		Native American Ethnobotany
Quercus spp.	Quercus dumosa	Quercus dumosa	USA	N America	Cooked	Cooked		Native American Ethnobotany
Quercus spp.	Quercus dunnii	Quercus palmeri	USA	N America	Flour	Flour		Native American Ethnobotany
Quercus spp.	Quercus ellipsoidalis	Quercus ellipsoidalis	USA	N America	Coffee substitute	Coffee substitute		Native American Ethnobotany
Quercus spp.	Quercus emoryi	Quercus emoryi	USA	N America	Raw	Raw		Native American Ethnobotany
Quercus spp.	Quercus emoryi	Quercus emoryi	USA	N America	Flour	Flour		Native American Ethnobotany
Quercus spp.	Quercus emoryi	Quercus emoryi	USA	N America	Boiled	Cooked		Native American Ethnobotany
Quercus spp.	Quercus emoryi	Quercus emoryi	USA	N America	Raw	Raw		Native American Ethnobotany
Quercus spp.	Quercus emoryi	Quercus emoryi	USA	N America	Raw	Raw		Native American Ethnobotany
Quercus spp.	Quercus emoryi	Quercus emoryi	USA	N America	Flour	Flour		Native American Ethnobotany
Quercus spp.	Quercus engelmannii	Quercus engelmannii	USA	N America	Flour	Flour		Native American Ethnobotany
Quercus spp.	Quercus engelmannii	Quercus engelmannii	USA	N America	Cooked	Cooked		Native American Ethnobotany
Quercus spp.	Quercus engelmannii	Quercus engelmannii	USA	N America	Flour	Flour	Contains tannins	Native American Ethnobotany
Quercus spp.	Quercus gambelii	Quercus gambelii	USA	N America	Flour	Flour		Native American Ethnobotany
Quercus spp.	Quercus gambelii	Quercus gambelii	USA	N America	Boiled	Cooked		Native American Ethnobotany
Quercus spp.	Quercus gambelii	Quercus gambelii	USA	N America	Raw	Raw		Native American Ethnobotany
Quercus spp.	Quercus gambelii	Quercus gambelii	USA	N America	Condiment	Condiment		Native American Ethnobotany
Quercus spp.	Quercus gambelii	Quercus gambelii	USA	N America	Raw	Raw		Native American Ethnobotany
Quercus spp.	Quercus gambelii	Quercus gambelii	USA	N America	Flour	Flour		Native American Ethnobotany
Quercus spp.	Quercus gambelii	Quercus gambelii	USA	N America	Boiled	Cooked		Native American Ethnobotany
Quercus spp.	Quercus gambelii	Quercus gambelii	USA	N America	Flour	Flour		Native American Ethnobotany
Quercus spp.	Quercus gambelii	Quercus gambelii	USA	N America	Soup	Cooked		Native American Ethnobotany
Quercus spp.	Quercus gambelii	Quercus gambelii	USA	N America	Soup	Cooked		Native American Ethnobotany
Quercus spp.	Quercus gambelii	Quercus gambelii	USA	N America	Raw	Raw		Native American Ethnobotany
Quercus spp.	Quercus gambelii	Quercus gambelii	USA	N America	Dried	Dried		Native American Ethnobotany
Quercus spp.	Quercus gambelii	Quercus gambelii	USA	N America	Soup	Cooked		Native American Ethnobotany
Quercus spp.	Quercus gambelii	Quercus gambelii	USA	N America	Roasted	Cooked		Native American Ethnobotany
Quercus spp.	Quercus gambelii	Quercus gambelii	USA	N America	Raw	Raw		Native American Ethnobotany
Quercus spp.	Quercus gambelii	Quercus gambelii	USA	N America	Boiled	Cooked		Native American Ethnobotany
Quercus spp.	Quercus gambelii	Quercus gambelii	USA	N America	Roasted	Cooked		Native American Ethnobotany
Quercus spp.	Quercus gambelii	Quercus gambelii	USA	N America	Flour	Flour		Native American Ethnobotany
Quercus spp.	Quercus gambelii	Quercus gambelii	USA	N America	Flour	Flour		Native American Ethnobotany
Quercus spp.	Quercus gambelii	Quercus gambelii	USA	N America	Flour	Flour		Native American Ethnobotany
Quercus spp.	Quercus gambelii	Quercus gambelii	USA	N America	Flour	Flour		Native American Ethnobotany
Quercus spp.	Quercus gambelii	Quercus gambelii	USA	N America	Raw	Raw		Native American Ethnobotany
Quercus spp.	Quercus garryana	Quercus garryana	USA	N America	Roasted	Cooked		Native American Ethnobotany
Quercus spp.	Quercus garryana	Quercus garryana	USA	N America	Raw	Raw		Native American Ethnobotany
Quercus spp.	Quercus garryana	Quercus garryana	USA	N America	Flour	Flour		Native American Ethnobotany
Quercus spp.	Quercus garryana	Quercus garryana	USA	N America	Soup	Cooked		Native American Ethnobotany
Quercus spp.	Quercus garryana	Quercus garryana	USA	N America	Raw	Raw		Native American Ethnobotany
Quercus spp.	Quercus garryana	Quercus garryana	USA	N America	Flour	Flour		Native American Ethnobotany
Quercus spp.	Quercus garryana	Quercus garryana	USA	N America	Flour	Flour		Native American Ethnobotany
Quercus spp.	Quercus garryana	Quercus garryana	USA	N America	Flour	Flour		Native American Ethnobotany
Quercus spp.	Quercus garryana	Quercus garryana	USA	N America	Flour	Flour		Native American Ethnobotany
Quercus spp.	Quercus garryana	Quercus garryana	USA	N America	Soup	Cooked		Native American Ethnobotany
Quercus spp.	Quercus garryana	Quercus garryana	USA	N America	Raw	Raw		Native American Ethnobotany
Quercus spp.	Quercus garryana	Quercus garryana	USA	N America	Steamed	Cooked		Native American Ethnobotany
Quercus spp.	Quercus garryana	Quercus garryana	USA	N America	Roasted	Cooked		Native American Ethnobotany
Quercus spp.	Quercus garryana	Quercus garryana	USA	N America	Boiled	Cooked		Native American Ethnobotany
Quercus spp.	Quercus garryana	Quercus garryana	USA	N America	Flour	Flour		Native American Ethnobotany
Quercus spp.	Quercus garryana	Quercus garryana	USA	N America	Flour	Flour		Native American Ethnobotany
Quercus spp.	Quercus garryana	Quercus garryana	USA	N America	Soup	Cooked		Native American Ethnobotany
Quercus spp.	Quercus garryana	Quercus garryana	USA	N America	Grilled (on coals)	Cooked		Native American Ethnobotany
Quercus spp.	Quercus garryana	Quercus garryana	USA	N America	Flour	Flour		Native American Ethnobotany
Quercus spp.	Quercus grisea	Quercus grisea	USA	N America	Raw	Raw		Native American Ethnobotany
Quercus spp.	Quercus grisea	Quercus grisea	USA	N America	Roasted	Cooked		Native American Ethnobotany
Quercus spp.	Quercus kelloggii	Quercus kelloggii	USA	N America	Flour	Flour		Native American Ethnobotany
Quercus spp.	Quercus kelloggii	Quercus kelloggii	USA	N America	Flour	Flour		Native American Ethnobotany
Quercus spp.	Quercus kelloggii	Quercus kelloggii	USA	N America	Flour	Flour		Native American Ethnobotany
Quercus spp.	Quercus kelloggii	Quercus kelloggii	USA	N America	Other preparations	Other uses		Native American Ethnobotany
Quercus spp.	Quercus kelloggii	Quercus kelloggii	USA	N America	Flour	Flour		Native American Ethnobotany
Quercus spp.	Quercus kelloggii	Quercus kelloggii	USA	N America	Flour	Flour		Native American Ethnobotany
Quercus spp.	Quercus kelloggii	Quercus kelloggii	USA	N America	Flour	Flour		Native American Ethnobotany
Quercus spp.	Quercus kelloggii	Quercus kelloggii	USA	N America	Soup	Cooked		Native American Ethnobotany
Quercus spp.	Quercus kelloggii	Quercus kelloggii	USA	N America	Flour	Flour		Native American Ethnobotany
Quercus spp.	Quercus kelloggii	Quercus kelloggii	USA	N America	Flour	Flour		Native American Ethnobotany
Quercus spp.	Quercus kelloggii	Quercus kelloggii	USA	N America	Flour	Flour		Native American Ethnobotany
Quercus spp.	Quercus kelloggii	Quercus kelloggii	USA	N America	Flour	Flour		Native American Ethnobotany
Quercus spp.	Quercus kelloggii	Quercus kelloggii	USA	N America	Soup	Cooked		Native American Ethnobotany
Quercus spp.	Quercus kelloggii	Quercus kelloggii	USA	N America	Raw	Raw		Native American Ethnobotany
Quercus spp.	Quercus kelloggii	Quercus kelloggii	USA	N America	Flour	Flour		Native American Ethnobotany
Quercus spp.	Quercus kelloggii	Quercus kelloggii	USA	N America	Dried	Dried		Native American Ethnobotany
Quercus spp.	Quercus kelloggii	Quercus kelloggii	USA	N America	Flour	Flour		Native American Ethnobotany
Quercus spp.	Quercus kelloggii	Quercus kelloggii	USA	N America	Flour	Flour		Native American Ethnobotany
Quercus spp.	Quercus kelloggii	Quercus kelloggii	USA	N America	Flour	Flour		Native American Ethnobotany
Quercus spp.	Quercus kelloggii	Quercus kelloggii	USA	N America	Flour	Flour		Native American Ethnobotany
Quercus spp.	Quercus kelloggii	Quercus kelloggii	USA	N America	Flour	Flour		Native American Ethnobotany
Quercus spp.	Quercus kelloggii	Quercus kelloggii	USA	N America	Soup	Cooked		Native American Ethnobotany
Quercus spp.	Quercus kelloggii	Quercus kelloggii	USA	N America	Flour	Flour		Native American Ethnobotany
Quercus spp.	Quercus kelloggii	Quercus kelloggii	USA	N America	Flour	Flour		Native American Ethnobotany
Quercus spp.	Quercus kelloggii	Quercus kelloggii	USA	N America	Flour	Flour		Native American Ethnobotany
Quercus spp.	Quercus kelloggii	Quercus kelloggii	USA	N America	Soup	Cooked		Native American Ethnobotany
Quercus spp.	Quercus kelloggii	Quercus kelloggii	USA	N America	Raw	Raw		Native American Ethnobotany
Quercus spp.	Quercus kelloggii	Quercus kelloggii	USA	N America	Raw	Raw		Native American Ethnobotany
Quercus spp.	Quercus lobata	Quercus lobata	USA	N America	Flour	Flour		Native American Ethnobotany
Quercus spp.	Quercus lobata	Quercus lobata	USA	N America	Flour	Flour		Native American Ethnobotany
Quercus spp.	Quercus lobata	Quercus lobata	USA	N America	Flour	Flour		Native American Ethnobotany
Quercus spp.	Quercus lobata	Quercus lobata	USA	N America	Flour	Flour		Native American Ethnobotany
Quercus spp.	Quercus lobata	Quercus lobata	USA	N America	Flour	Flour		Native American Ethnobotany
Quercus spp.	Quercus lobata	Quercus lobata	USA	N America	Soup	Cooked		Native American Ethnobotany
Quercus spp.	Quercus lobata	Quercus lobata	USA	N America	Flour	Flour		Native American Ethnobotany
Quercus spp.	Quercus lobata	Quercus lobata	USA	N America	Flour	Flour		Native American Ethnobotany
Quercus spp.	Quercus lobata	Quercus lobata	USA	N America	Flour	Flour		Native American Ethnobotany
Quercus spp.	Quercus lobata	Quercus lobata	USA	N America	Flour	Flour		Native American Ethnobotany
Quercus spp.	Quercus lobata	Quercus lobata	USA	N America	Soup	Cooked		Native American Ethnobotany
Quercus spp.	Quercus lobata	Quercus lobata	USA	N America	Roasted	Cooked		Native American Ethnobotany
Quercus spp.	Quercus lobata	Quercus lobata	USA	N America	Flour	Flour		Native American Ethnobotany
Quercus spp.	Quercus lobata	Quercus lobata	USA	N America	Flour	Flour		Native American Ethnobotany
Quercus spp.	Quercus macrocarpa	Quercus macrocarpa	USA	N America	Grilled (on coals)	Cooked		Native American Ethnobotany
Quercus spp.	Quercus macrocarpa	Quercus macrocarpa	USA	N America	Boiled	Cooked		Native American Ethnobotany
Quercus spp.	Quercus macrocarpa	Quercus macrocarpa	USA	N America	Boiled	Cooked		Native American Ethnobotany
Quercus spp.	Quercus macrocarpa	Quercus macrocarpa	USA	N America	Raw	Raw		Native American Ethnobotany
Quercus spp.	Quercus macrocarpa	Quercus macrocarpa	USA	N America	Cooked	Cooked		Native American Ethnobotany
Quercus spp.	Quercus macrocarpa	Quercus macrocarpa	USA	N America	Toasted	Cooked		Native American Ethnobotany
Quercus spp.	Quercus macrocarpa	Quercus macrocarpa	USA	N America	Raw	Raw		Native American Ethnobotany
Quercus spp.	Quercus marilandica	Quercus marilandica	USA	N America	Boiled	Cooked		Native American Ethnobotany
Quercus spp.	Quercus nigra	Quercus nigra	USA	N America	Flour	Flour		Native American Ethnobotany
Quercus spp.	Quercus nigra	Quercus nigra	USA	N America	Flour	Flour		Native American Ethnobotany
Quercus spp.	Quercus nigra	Quercus nigra	USA	N America	Unspecified beverage	Beverage - not specified		Native American Ethnobotany
Quercus spp.	Quercus nigra	Quercus nigra	USA	N America	Raw	Raw		Native American Ethnobotany
Quercus spp.	Quercus oblongifolia	Quercus oblongifolia	USA	N America	Flour	Flour		Native American Ethnobotany
Quercus spp.	Quercus peninsularis	Quercus peninsularis	USA	N America	Flour	Flour		Native American Ethnobotany
Quercus spp.	Quercus rubra	Quercus rubra	USA	N America	Raw	Raw		Native American Ethnobotany
Quercus spp.	Quercus rubra	Quercus rubra	USA	N America	Raw	Raw		Native American Ethnobotany
Quercus spp.	Quercus rubra	Quercus rubra	USA	N America	Raw	Raw		Native American Ethnobotany
Quercus spp.	Quercus rubra	Quercus rubra	USA	N America	Flour	Flour	Contains tannins	Native American Ethnobotany
Quercus spp.	Quercus sp.	Quercus sp.	USA	N America	Tea and herbal tea	Non-alcoholic beverage		Native American Ethnobotany
Quercus spp.	Quercus sp.	Quercus sp.	USA	N America	Ingredient for bread and pastry	Baked goods		Native American Ethnobotany
Quercus spp.	Quercus sp.	Quercus sp.	USA	N America	Ingredient for bread and pastry	Baked goods		Native American Ethnobotany
Quercus spp.	Quercus sp.	Quercus sp.	USA	N America	Soup	Cooked		Native American Ethnobotany
Quercus spp.	Quercus sp.	Quercus sp.	USA	N America	Raw	Raw		Native American Ethnobotany
Quercus spp.	Quercus sp.	Quercus sp.	USA	N America	Oven-roasted	Cooked		Native American Ethnobotany
Quercus spp.	Quercus sp.	Quercus sp.	USA	N America	Grilled (on coals)	Cooked		Native American Ethnobotany
Quercus spp.	Quercus sp.	Quercus sp.	USA	N America	Boiled	Cooked		Native American Ethnobotany
Quercus spp.	Quercus sp.	Quercus sp.	USA	N America	Flour	Flour		Native American Ethnobotany
Quercus spp.	Quercus stellata	Quercus stellata	USA	N America	Coffee substitute	Coffee substitute		Native American Ethnobotany
Quercus spp.	Quercus stellata	Quercus stellata	USA	N America	Dried	Dried		Native American Ethnobotany
Quercus spp.	Quercus turbinella	Quercus turbinella	USA	N America	Flour	Flour		Native American Ethnobotany
Quercus spp.	Quercus turbinella	Quercus turbinella	USA	N America	Stew or braised	Cooked		Native American Ethnobotany
Quercus spp.	Quercus turbinella	Quercus turbinella	USA	N America	Roasted	Cooked		Native American Ethnobotany
Quercus spp.	Quercus turbinella	Quercus turbinella	USA	N America	Flour	Flour		Native American Ethnobotany
Quercus spp.	Quercus turbinella	Quercus turbinella	USA	N America	Raw	Raw		Native American Ethnobotany
Quercus spp.	Quercus velutina	Quercus velutina	USA	N America	Flour	Flour		Native American Ethnobotany
Quercus spp.	Quercus virginiana	Quercus virginiana	USA	N America	Flour	Flour		Native American Ethnobotany
Quercus spp.	Quercus virginiana	Quercus virginiana	USA	N America	Flour	Flour		Native American Ethnobotany
Quercus spp.	Quercus wislizeni	Quercus wislizeni	USA	N America	Cooked	Cooked		Native American Ethnobotany
Quercus spp.	Quercus wislizeni	Quercus wislizeni	USA	N America	Flour	Flour		Native American Ethnobotany
Quercus spp.	Quercus wislizeni	Quercus wislizeni	USA	N America	Flour	Flour		Native American Ethnobotany
Quercus spp.	Quercus wislizeni	Quercus wislizeni	USA	N America	Flour	Flour		Native American Ethnobotany
Quercus spp.	Quercus wislizeni	Quercus wislizeni	USA	N America	Soup	Cooked		Native American Ethnobotany
Quercus spp.	Quercus wislizeni	Quercus wislizeni	USA	N America	Flour	Flour		Native American Ethnobotany
Quercus spp.	Quercus wislizeni	Quercus wislizeni	USA	N America	Flour	Flour		Native American Ethnobotany
Quercus spp.	Quercus wislizeni	Quercus wislizeni	USA	N America	Flour	Flour		Native American Ethnobotany
Quercus spp.	Quercus x pauciloba	Quercus × undulata	USA	N America	Raw	Raw		Native American Ethnobotany
Quercus spp.	Quercus x pauciloba	Quercus × undulata	USA	N America	Flour	Flour		Native American Ethnobotany
Quercus spp.	Quercus x pauciloba	Quercus × undulata	USA	N America	Boiled	Cooked		Native American Ethnobotany
Quercus spp.	Quercus x pauciloba	Quercus × undulata	USA	N America	Coffee substitute	Coffee substitute		Native American Ethnobotany
Quercus spp.	Quercus x pauciloba	Quercus × undulata	USA	N America	Flour	Flour		Native American Ethnobotany
Quercus spp.	Quercus x pauciloba	Quercus × undulata	USA	N America	Raw	Raw		Native American Ethnobotany
Quercus spp.	Quercus sadleriana	Quercus sadleriana	USA	N America	Raw	Raw				Schenck, S. M., & Gifford, E. W. (1952). Karok Ethnobotany. Anthropological Records, 13(6), 377-392. https://www.dotycoyote.com/pdfs/sources/schenck_karok_ethnobotony.pdf
Quercus spp.	Quercus sadleriana	Quercus sadleriana	USA	N America	Dried	Dried				Schenck, S. M., & Gifford, E. W. (1952). Karok Ethnobotany. Anthropological Records, 13(6), 377-392. https://www.dotycoyote.com/pdfs/sources/schenck_karok_ethnobotony.pdf
Quercus spp.	Quercus kelloggii	Quercus kelloggii	USA	N America	Flour	Flour				Schenck, S. M., & Gifford, E. W. (1952). Karok Ethnobotany. Anthropological Records, 13(6), 377-392. https://www.dotycoyote.com/pdfs/sources/schenck_karok_ethnobotony.pdf
Quercus spp.	Quercus chrysolepis	Quercus chrysolepis	USA	N America	Raw	Raw				Baker, M. (1981). The ethnobotany of the Yurok, Tolowa, and Karok Indians of northwest California (Doctoral dissertation, Humboldt State University). https://www.researchgate.net/profile/Marc-Baker/publication/309901956_The_ethnobotany_of_the_Yurok_Tolowa_and_Karok_Indians_of_northwest_California/links/5825d58808aeebc4f8a1d903/The-ethnobotany-of-the-Yurok-Tolowa-and-Karok-Indians-of-northwest-Cal…
Quercus spp.	Quercus kelloggii	Quercus kelloggii	USA	N America	Raw	Raw				Baker, M. (1981). The ethnobotany of the Yurok, Tolowa, and Karok Indians of northwest California (Doctoral dissertation, Humboldt State University). https://www.researchgate.net/profile/Marc-Baker/publication/309901956_The_ethnobotany_of_the_Yurok_Tolowa_and_Karok_Indians_of_northwest_California/links/5825d58808aeebc4f8a1d903/The-ethnobotany-of-the-Yurok-Tolowa-and-Karok-Indians-of-northwest-Cal…
Quercus spp.	Quercus alba	Quercus alba	USA	N America	Flour	Flour				Core, E. L. (1967). Ethnobotany of the Southern Appalachian Aborigines. BRONX: New York Botanical Garden, 21(3), 199–214. https://doi.org/10.1007/BF02860370
Quercus spp.	Quercus alba	Quercus alba	USA	N America	Soup	Cooked				Kindscher, K., & Hurlburt, D. P. (1998). Huron Smith’s Ethnobotany of the Hocak (Winnebago). Economic Botany, 52(4), 352–372. https://doi.org/10.1007/BF02862065
Quercus spp.	Quercus rubra	Quercus rubra	USA	N America	Soup	Cooked				Kindscher, K., & Hurlburt, D. P. (1998). Huron Smith’s Ethnobotany of the Hocak (Winnebago). Economic Botany, 52(4), 352–372. https://doi.org/10.1007/BF02862065
Quercus spp.	Quercus robur	Quercus robur	Ukraine	Europe	Ingredient for bread and pastry	Baked goods				Pieroni, A., & Sõukand, R. (2018). Forest as Stronghold of Local Ecological Practice: Currently Used Wild Food Plants in Polesia, Northern Ukraine. Economic Botany, 72(3), 311–331. https://doi.org/10.1007/s12231-018-9425-3
Quercus spp.	Quercus robur	Quercus robur	Ukraine	Europe	Ingredient for bread and pastry	Baked goods				Pieroni, A., & Sõukand, R. (2018). Forest as Stronghold of Local Ecological Practice: Currently Used Wild Food Plants in Polesia, Northern Ukraine. Economic Botany, 72(3), 311–331. https://doi.org/10.1007/s12231-018-9425-3
Quercus spp.	Quercus aucheri	Quercus aucheri	Turkey	W Asia	Toasted	Cooked				Gürdal, B., & Kültür, Ş. (2015). The edible and miscellaneous useful plants in Marmaris (Southwest Turkey). Journal of Faculty of Pharmacy of Istanbul University, 44(1), 69–78. https://dergipark.org.tr/en/pub/iujfp/issue/584/5866
Quercus spp.	Quercus infectoria	Quercus infectoria	Turkey	W Asia	Coffee substitute	Coffee substitute				Özdemir, E., & Kültür, Ş. (2017). Wild Edible Plants of Savaştepe District (Balıkesir, Turkey). Marmara Pharmaceutical Journal, 21(3), 578–589. https://doi.org/10.12991/marupj.319328
Quercus spp.	Quercus aucheri	Quercus aucheri	Turkey	W Asia	Toasted	Cooked				Nacakcı, F. M., & Dutkuner, İ. (2018). A study of ethnobotany in Kumluca (Antalya). Turkish Journal of Forestry, 19(2), 113–119. https://doi.org/10.18182/tjf.421970
Quercus spp.	Quercus petraea	Quercus petraea	Turkey	W Asia	Fried	Cooked				Polat, R., Güner, B., Babacan, E. Y., & Uğur Çakılcıoğlu. (2017). Survey of wild food plants for human consumption in Bingöl (Turkey). Indian Journal of Traditional Knowledge, 16(3), 378-384.
Quercus spp.	Quercus coccifera	Quercus coccifera	Turkey	W Asia	Cooked on a flat grill	Cooked				Güneş, S., Savran, A., Paksoy, M. Y., & Çakılcıoğlu, U. (2018). Survey of wild food plants for human consumption in Karaisali (Adana-Turkey). Indian Journal of Traditional Knowledge, 17(2), 290–298. http://op.niscpr.res.in/index.php/ijtk
Quercus spp.	Quercus brantii	Quercus brantii	Turkey	W Asia	Raw	Raw				Eksik, C., & Akan, H. (2023). A survey on edible plants for human consumption in some mountainous district of Mardin, Turkey. Afyon Kocatepe Üniversitesi Fen Ve Mühendislik Bilimleri Dergisi, 23(3), 555–575. https://doi.org/10.35414/akufemubid.1243148
Quercus spp.	Quercus brantii	Quercus brantii	Turkey	W Asia	Toasted	Cooked				Eksik, C., & Akan, H. (2023). A survey on edible plants for human consumption in some mountainous district of Mardin, Turkey. Afyon Kocatepe Üniversitesi Fen Ve Mühendislik Bilimleri Dergisi, 23(3), 555–575. https://doi.org/10.35414/akufemubid.1243148
Quercus spp.	Quercus infectoria	Quercus infectoria	Turkey	W Asia	Raw	Raw				Eksik, C., & Akan, H. (2023). A survey on edible plants for human consumption in some mountainous district of Mardin, Turkey. Afyon Kocatepe Üniversitesi Fen Ve Mühendislik Bilimleri Dergisi, 23(3), 555–575. https://doi.org/10.35414/akufemubid.1243148
Quercus spp.	Quercus infectoria	Quercus infectoria	Turkey	W Asia	Toasted	Cooked				Eksik, C., & Akan, H. (2023). A survey on edible plants for human consumption in some mountainous district of Mardin, Turkey. Afyon Kocatepe Üniversitesi Fen Ve Mühendislik Bilimleri Dergisi, 23(3), 555–575. https://doi.org/10.35414/akufemubid.1243148
Quercus spp.	Quercus coccifera	Quercus coccifera	Turkey	W Asia	Flour	Flour				Şenkardeş, İ., & Tuzlacı, E. (2014). Some Ethnobotanical Notes from Gündoğmuş District (Antalya/Turkey). Journal of Marmara University Institute of Health Sciences, 4(2), 63–75. https://doi.org/10.5455/musbed.20140303070652
Quercus spp.	Quercus brantii	Quercus brantii	Turkey	W Asia	Roasted	Cooked				Dogan, A. (2015). Wild edible plants of pertek (Tunceli-Turkey). Marmara Pharmaceutical Journal, 19, 126-135. https://www.researchgate.net/publication/277640034_Wild_Edible_Plants_of_Pertek_Tunceli-Turkey
Quercus spp.	Quercus infectoria	Quercus infectoria	Turkey	W Asia	Roasted	Cooked				Dogan, A. (2015). Wild edible plants of pertek (Tunceli-Turkey). Marmara Pharmaceutical Journal, 19, 126-135. https://www.researchgate.net/publication/277640034_Wild_Edible_Plants_of_Pertek_Tunceli-Turkey
Quercus spp.	Quercus libani	Quercus libani	Turkey	W Asia	Roasted	Cooked				Dogan, A. (2015). Wild edible plants of pertek (Tunceli-Turkey). Marmara Pharmaceutical Journal, 19, 126-135. https://www.researchgate.net/publication/277640034_Wild_Edible_Plants_of_Pertek_Tunceli-Turkey
Quercus spp.	Quercus brantii	Quercus brantii	Turkey	W Asia	Grilled (on coals)	Cooked				Yeşil, Y., Çelik, M., & Yılmaz, B. (2019). Wild edible plants in Yeşilli (Mardin-Turkey), a multicultural area. Journal of Ethnobiology and Ethnomedicine, 15(1), 52. https://doi.org/10.1186/s13002-019-0327-y
Quercus spp.	Quercus brantii	Quercus brantii	Turkey	W Asia	Raw	Raw				Yeşil, Y., Çelik, M., & Yılmaz, B. (2019). Wild edible plants in Yeşilli (Mardin-Turkey), a multicultural area. Journal of Ethnobiology and Ethnomedicine, 15(1), 52. https://doi.org/10.1186/s13002-019-0327-y
Quercus spp.	Quercus brantii	Quercus brantii	Turkey	W Asia	Syrup	Sweet preserves				Satıl, F., Akan, H., Karaaslan, M., Balos, M. M., & Başyiğit, B. (2021). Ethnobotanical and Chemical Studies on Gezo Molasses From Quercus brantii Lindl. Acorns in Turkey. Acta Societatis Botanicorum Poloniae, 90, 9011. https://doi.org/10.5586/asbp.9011
Quercus spp.	Quercus libani	Quercus libani	Turkey	W Asia	Grilled (on coals)	Cooked				Yeşil, Y., & İnal, İ. (2019). Traditional knowledge of wild edible plants in Hasankeyf (Batman Province, Turkey). Acta Societatis Botanicorum Poloniae, 88(3), 3633. https://doi.org/10.5586/asbp.3633
Quercus spp.	Quercus libani	Quercus libani	Turkey	W Asia	Raw	Raw				Yeşil, Y., & İnal, İ. (2019). Traditional knowledge of wild edible plants in Hasankeyf (Batman Province, Turkey). Acta Societatis Botanicorum Poloniae, 88(3), 3633. https://doi.org/10.5586/asbp.3633
Quercus spp.	Quercus pubescens	Quercus pubescens	Turkey	W Asia	Roasted	Cooked				Şenkardeş, İ., & Tuzlacı, E. (2016). Wild Edible Plants of Southern Part of Nevşehir in Turkey. Marmara Pharmaceutical Journal, 20(1), 34–43. https://doi.org/10.12991/mpj.20163435871
Quercus spp.	Quercus robur subsp. robur	Quercus robur subsp. robur	Turkey	W Asia	Roasted	Cooked				Şenkardeş, İ., & Tuzlacı, E. (2016). Wild Edible Plants of Southern Part of Nevşehir in Turkey. Marmara Pharmaceutical Journal, 20(1), 34–43. https://doi.org/10.12991/mpj.20163435871
Quercus spp.	Quercus aquifolioides	Quercus aquifolioides	Tibet	C Asia	Flour	Flour				Li, F., Zhuo, J., Liu, B., Jarvis, D., & Long, C. (2015). Ethnobotanical study on wild plants used by Lhoba people in Milin County, Tibet. Journal of Ethnobiology and Ethnomedicine, 11, 23. https://doi.org/10.1186/s13002-015-0009-3
Quercus spp.	Quercus sp.	Quercus sp.	Tibet	C Asia	Flour	Flour				Boesi, A. (2014). Traditional knowledge of wild food plants in a few Tibetan communities. Journal of Ethnobiology and Ethnomedicine, 10, 75. https://doi.org/10.1186/1746-4269-10-75
Quercus spp.	Quercus sp.	Quercus sp.	Syria	W Asia	Flour	Flour				Zocchi, D. M., Bondioli, C., Hosseini, S. H., Miara, M. D., Musarella, C. M., Mohammadi, D., Manduzai, A. K., Issa, K. D., Sulaiman, N., Khatib, C., Ahmed, H. M., Faraj, T. A., Amin, H. I. M., Hussain, F. H. S., Faiz, A., Pasqualone, A., Heinrich, F., Fontefrancesco, M. F., & Pieroni, A. (2022). Food Security beyond Cereals: A Cross-Geographical Comparative Study on Acorn Bread Heritage in the Me…
Quercus spp.	Quercus ilex	Quercus ilex	Spain	Europe	Flour	Flour				Hadjichambis, A. C., Paraskeva-Hadjichambi, D., Della, A., Elena Giusti, M., De Pasquale, C., Lenzarini, C., Censorii, E., Reyes Gonzales-Tejero, M., Patricia Sanchez-Rojas, C., Ramiro-Gutierrez, J. M., Skoula, M., Johnson, C., Sarpaki, A., Hmamouchi, M., Jorhi, S., El-Demerdash, M., El-Zayat, M., & Pieroni, A. (2008). Wild and semi-domesticated food plant consumption in seven circum-Mediterranea…
Quercus spp.	Quercus rotundifolia	Quercus rotundifolia	Spain	Europe	Alcoholic beverage	Alcoholic beverage				Hadjichambis, A. C., Paraskeva-Hadjichambi, D., Della, A., Elena Giusti, M., De Pasquale, C., Lenzarini, C., Censorii, E., Reyes Gonzales-Tejero, M., Patricia Sanchez-Rojas, C., Ramiro-Gutierrez, J. M., Skoula, M., Johnson, C., Sarpaki, A., Hmamouchi, M., Jorhi, S., El-Demerdash, M., El-Zayat, M., & Pieroni, A. (2008). Wild and semi-domesticated food plant consumption in seven circum-Mediterranea…
Quercus spp.	Quercus coccifera	Quercus coccifera	Spain	Europe	Flour	Flour		Etnobotànica dels Països Catalans
Quercus spp.	Quercus coccifera	Quercus coccifera	Spain	Europe	Raw	Raw	Contains tannins	Etnobotànica dels Països Catalans
Quercus spp.	Quercus coccifera	Quercus coccifera	Spain	Europe	Raw	Raw		Etnobotànica dels Països Catalans
Quercus spp.	Quercus faginea	Quercus faginea	Spain	Europe	Raw	Raw		Etnobotànica dels Països Catalans
Quercus spp.	Quercus humilis	Quercus pubescens subsp. pubescens	Spain	Europe	Raw	Raw		Etnobotànica dels Països Catalans
Quercus spp.	Quercus pubescens	Quercus pubescens	Spain	Europe	Raw	Raw		Etnobotànica dels Països Catalans
Quercus spp.	Quercus suber	Quercus suber	Spain	Europe	Raw	Raw		Etnobotànica dels Països Catalans
Quercus spp.	Quercus ilex subsp. ilex	Quercus ilex	Spain	Europe	Toasted	Cooked		Etnobotànica dels Països Catalans
Quercus spp.	Quercus ilex subsp. ilex	Quercus ilex	Spain	Europe	Raw	Raw		Etnobotànica dels Països Catalans
Quercus spp.	Quercus ilex subsp. ilex	Quercus ilex	Spain	Europe	Roasted	Cooked		Etnobotànica dels Països Catalans
Quercus spp.	Quercus ilex subsp. ilex	Quercus ilex	Spain	Europe	Raw	Raw		Etnobotànica dels Països Catalans
Quercus spp.	Quercus ilex subsp. ballota	Quercus rotundifolia	Spain	Europe	Raw	Raw		Etnobotànica dels Països Catalans
Quercus spp.	Quercus ilex	Quercus ilex	Spain	Europe	Raw	Raw		Etnobotànica dels Països Catalans
Quercus spp.	Quercus ilex	Quercus ilex	Spain	Europe	Raw	Raw		Etnobotànica dels Països Catalans
Quercus spp.	Quercus ilex	Quercus ilex	Spain	Europe	Raw	Raw		Etnobotànica dels Països Catalans
Quercus spp.	Quercus ilex	Quercus ilex	Spain	Europe	Raw	Raw		Etnobotànica dels Països Catalans
Quercus spp.	Quercus ilex	Quercus ilex	Spain	Europe	Raw	Raw		Etnobotànica dels Països Catalans
Quercus spp.	Quercus ilex	Quercus ilex	Spain	Europe	Raw	Raw		Etnobotànica dels Països Catalans
Quercus spp.	Quercus ilex	Quercus ilex	Spain	Europe	Flour	Flour		Etnobotànica dels Països Catalans
Quercus spp.	Quercus ilex	Quercus ilex	Spain	Europe	Raw	Raw		Etnobotànica dels Països Catalans
Quercus spp.	Quercus ilex	Quercus ilex	Spain	Europe	Raw	Raw		Etnobotànica dels Països Catalans
Quercus spp.	Quercus ilex	Quercus ilex	Spain	Europe	Roasted	Cooked		Etnobotànica dels Països Catalans
Quercus spp.	Quercus ilex	Quercus ilex	Spain	Europe	Toasted	Cooked		Etnobotànica dels Països Catalans
Quercus spp.	Quercus ilex	Quercus ilex	Spain	Europe	Flour	Flour		Etnobotànica dels Països Catalans
Quercus spp.	Quercus ilex	Quercus ilex	Spain	Europe	Toasted	Cooked		Etnobotànica dels Països Catalans
Quercus spp.	Quercus ilex	Quercus ilex	Spain	Europe	Flour	Flour		Etnobotànica dels Països Catalans
Quercus spp.	Quercus ilex	Quercus ilex	Spain	Europe	Flour	Flour		Etnobotànica dels Països Catalans
Quercus spp.	Quercus ilex	Quercus ilex	Spain	Europe	Alcoholic beverage	Alcoholic beverage		Etnobotànica dels Països Catalans
Quercus spp.	Quercus ilex	Quercus ilex	Spain	Europe	Coffee substitute	Coffee substitute		Etnobotànica dels Països Catalans
Quercus spp.	Quercus ilex	Quercus ilex	Spain	Europe	Flour	Flour		Etnobotànica dels Països Catalans
Quercus spp.	Quercus ilex	Quercus ilex	Spain	Europe	Raw	Raw		Etnobotànica dels Països Catalans
Quercus spp.	Quercus ilex	Quercus ilex	Spain	Europe	Raw	Raw		Etnobotànica dels Països Catalans
Quercus spp.	Quercus ilex	Quercus ilex	Spain	Europe	Coffee substitute	Coffee substitute		Etnobotànica dels Països Catalans
Quercus spp.	Quercus ilex	Quercus ilex	Spain	Europe	Alcoholic beverage	Alcoholic beverage		Etnobotànica dels Països Catalans
Quercus spp.	Quercus ilex	Quercus ilex	Spain	Europe	Toasted	Cooked		Etnobotànica dels Països Catalans
Quercus spp.	Quercus ilex	Quercus ilex	Spain	Europe	Raw	Raw		Etnobotànica dels Països Catalans
Quercus spp.	Quercus coccifera	Quercus coccifera	Spain	Europe	Raw	Raw				Benítez Cruz, G. (2009). Etnobotánica y etnobiología del Poniente Granadino (Doctoral dissertation, Universidad de Granada). https://digibug.ugr.es/handle/10481/2163
Quercus spp.	Quercus coccifera	Quercus coccifera	Spain	Europe	Cooked	Cooked			IECTB/Conect-e	Rivera Núñez, D., Verde López, A., Fajardo Rodríguez, J., & Obón de Castro, C. (2008). Enciclopedia divulgativa de la historia natural de Jumilla-Yecla: Las plantas en la cultura popular (1a ed.). SOMEHN (Sociedad Mediterránea de Historia Natural).
Quercus spp.	Quercus coccifera	Quercus coccifera	Spain	Europe	Roasted	Cooked			IECTB/Conect-e	Rivera Núñez, D., Verde López, A., Fajardo Rodríguez, J., & Obón de Castro, C. (2008). Enciclopedia divulgativa de la historia natural de Jumilla-Yecla: Las plantas en la cultura popular (1a ed.). SOMEHN (Sociedad Mediterránea de Historia Natural).
Quercus spp.	Quercus coccifera	Quercus coccifera	Spain	Europe	Raw	Raw			IECTB/Conect-e	Fernández Ocaña, A. M. (2000). Estudio etnobotánico en el Parque Natural de las Sierras de Cazorla, Segura y Las Villas. Investigación química de un grupo de especies interesantes (Doctoral dissertation, Departamento de Biología Animal, Vegetal y Ecología, Facultad de Ciencias Experimentales, Universidad de Jaén). https://bibdigital.rjb.csic.es/medias/ca/fa/d3/9b/cafad39b-dc04-4be4-806d-9f6c9d8cd…
Quercus spp.	Quercus faginea	Quercus faginea	Spain	Europe	Condiment	Condiment				Alarcόn, R., Pardo-de-Santayana, M., Priestley, C., Morales, R., & Heinrich, M. (2015). Medicinal and local food plants in the south of Alava (Basque Country, Spain). Journal of Ethnopharmacology, 176, 207–224. https://doi.org/10.1016/j.jep.2015.10.022
Quercus spp.	Quercus faginea	Quercus faginea	Spain	Europe	Raw	Raw				Alarcόn, R., Pardo-de-Santayana, M., Priestley, C., Morales, R., & Heinrich, M. (2015). Medicinal and local food plants in the south of Alava (Basque Country, Spain). Journal of Ethnopharmacology, 176, 207–224. https://doi.org/10.1016/j.jep.2015.10.022
Quercus spp.	Quercus faginea	Quercus faginea	Spain	Europe	Toasted	Cooked				Alarcόn, R., Pardo-de-Santayana, M., Priestley, C., Morales, R., & Heinrich, M. (2015). Medicinal and local food plants in the south of Alava (Basque Country, Spain). Journal of Ethnopharmacology, 176, 207–224. https://doi.org/10.1016/j.jep.2015.10.022
Quercus spp.	Quercus petraea	Quercus petraea	Spain	Europe	Raw	Raw			IECTB/Conect-e	Pascual Gil, J. C. (2013). Etnobotánica de La Pernía, Polentinos y Valle de Castillería (Palencia) [BSc Thesis]. ETS de Ingenierías Agrarias. Universidad de Valladolid.
Quercus spp.	Quercus petraea	Quercus petraea	Spain	Europe	Roasted	Cooked			IECTB/Conect-e	Pascual Gil, J. C. (2013). Etnobotánica de La Pernía, Polentinos y Valle de Castillería (Palencia) [BSc Thesis]. ETS de Ingenierías Agrarias. Universidad de Valladolid.
Quercus spp.	Quercus petraea	Quercus petraea	Spain	Europe	Alcoholic beverage	Alcoholic beverage			IECTB/Conect-e	Pascual Gil, J. C. (2013). Etnobotánica de La Pernía, Polentinos y Valle de Castillería (Palencia) [BSc Thesis]. ETS de Ingenierías Agrarias. Universidad de Valladolid.
Quercus spp.	Quercus pyrenaica	Quercus pyrenaica	Spain	Europe	Raw	Raw			IECTB/Conect-e	Pascual Gil, J. C. (2013). Etnobotánica de La Pernía, Polentinos y Valle de Castillería (Palencia) [BSc Thesis]. ETS de Ingenierías Agrarias. Universidad de Valladolid.
Quercus spp.	Quercus pyrenaica	Quercus pyrenaica	Spain	Europe	Roasted	Cooked			IECTB/Conect-e	Pascual Gil, J. C. (2013). Etnobotánica de La Pernía, Polentinos y Valle de Castillería (Palencia) [BSc Thesis]. ETS de Ingenierías Agrarias. Universidad de Valladolid.
Quercus spp.	Quercus pyrenaica	Quercus pyrenaica	Spain	Europe	Alcoholic beverage	Alcoholic beverage			IECTB/Conect-e	Pascual Gil, J. C. (2013). Etnobotánica de La Pernía, Polentinos y Valle de Castillería (Palencia) [BSc Thesis]. ETS de Ingenierías Agrarias. Universidad de Valladolid.
Quercus spp.	Quercus pyrenaica	Quercus pyrenaica	Spain	Europe	Raw	Raw			IECTB/Conect-e	Consuegra, V. (2009). La cultura de las plantas en La Mancha: Flora en el entorno de las Tablas de Daimiel (1a ed.). Diputación Provincial de Ciudad Real.
Quercus spp.	Quercus pyrenaica	Quercus pyrenaica	Spain	Europe	Flour	Flour			IECTB/Conect-e	Consuegra, V. (2009). La cultura de las plantas en La Mancha: Flora en el entorno de las Tablas de Daimiel (1a ed.). Diputación Provincial de Ciudad Real.
Quercus spp.	Quercus ilex subsp. ballota	Quercus rotundifolia	Spain	Europe	Alcoholic beverage	Alcoholic beverage				Alarcόn, R., Pardo-de-Santayana, M., Priestley, C., Morales, R., & Heinrich, M. (2015). Medicinal and local food plants in the south of Alava (Basque Country, Spain). Journal of Ethnopharmacology, 176, 207–224. https://doi.org/10.1016/j.jep.2015.10.022
Quercus spp.	Quercus ilex subsp. ballota	Quercus rotundifolia	Spain	Europe	Raw	Raw				Alarcόn, R., Pardo-de-Santayana, M., Priestley, C., Morales, R., & Heinrich, M. (2015). Medicinal and local food plants in the south of Alava (Basque Country, Spain). Journal of Ethnopharmacology, 176, 207–224. https://doi.org/10.1016/j.jep.2015.10.022
Quercus spp.	Quercus ilex subsp. ballota	Quercus rotundifolia	Spain	Europe	Toasted	Cooked				Alarcόn, R., Pardo-de-Santayana, M., Priestley, C., Morales, R., & Heinrich, M. (2015). Medicinal and local food plants in the south of Alava (Basque Country, Spain). Journal of Ethnopharmacology, 176, 207–224. https://doi.org/10.1016/j.jep.2015.10.022
Quercus spp.	Quercus ilex subsp. ballota	Quercus rotundifolia	Spain	Europe	Flour	Flour				Alarcόn, R., Pardo-de-Santayana, M., Priestley, C., Morales, R., & Heinrich, M. (2015). Medicinal and local food plants in the south of Alava (Basque Country, Spain). Journal of Ethnopharmacology, 176, 207–224. https://doi.org/10.1016/j.jep.2015.10.022
Quercus spp.	Quercus ilex subsp. ballota	Quercus rotundifolia	Spain	Europe	Flour	Flour				Alarcόn, R., Pardo-de-Santayana, M., Priestley, C., Morales, R., & Heinrich, M. (2015). Medicinal and local food plants in the south of Alava (Basque Country, Spain). Journal of Ethnopharmacology, 176, 207–224. https://doi.org/10.1016/j.jep.2015.10.022
Quercus spp.	Quercus ilex subsp. ballota	Quercus rotundifolia	Spain	Europe	Coffee substitute	Coffee substitute				Alarcόn, R., Pardo-de-Santayana, M., Priestley, C., Morales, R., & Heinrich, M. (2015). Medicinal and local food plants in the south of Alava (Basque Country, Spain). Journal of Ethnopharmacology, 176, 207–224. https://doi.org/10.1016/j.jep.2015.10.022
Quercus spp.	Quercus ilex	Quercus ilex	Spain	Europe	Coffee substitute	Coffee substitute				Alarcόn, R., Pardo-de-Santayana, M., Priestley, C., Morales, R., & Heinrich, M. (2015). Medicinal and local food plants in the south of Alava (Basque Country, Spain). Journal of Ethnopharmacology, 176, 207–224. https://doi.org/10.1016/j.jep.2015.10.022
Quercus spp.	Quercus ilex	Quercus ilex	Spain	Europe	Raw	Raw				Alarcόn, R., Pardo-de-Santayana, M., Priestley, C., Morales, R., & Heinrich, M. (2015). Medicinal and local food plants in the south of Alava (Basque Country, Spain). Journal of Ethnopharmacology, 176, 207–224. https://doi.org/10.1016/j.jep.2015.10.022
Quercus spp.	Quercus ilex	Quercus ilex	Spain	Europe	Toasted	Cooked				Alarcόn, R., Pardo-de-Santayana, M., Priestley, C., Morales, R., & Heinrich, M. (2015). Medicinal and local food plants in the south of Alava (Basque Country, Spain). Journal of Ethnopharmacology, 176, 207–224. https://doi.org/10.1016/j.jep.2015.10.022
Quercus spp.	Quercus ilex	Quercus ilex	Spain	Europe	Alcoholic beverage	Alcoholic beverage			IECTB/Conect-e	Díaz Fernández, P. M., Monte Maíz, M. del, & Blázquez Jiménez, R. (2012). Vegetales y hongos silvestres comestibles en el Valle Amblés (Ávila). 3, 43–54. https://dialnet.unirioja.es/servlet/articulo?codigo=7240140
Quercus spp.	Quercus ilex	Quercus ilex	Spain	Europe	Raw	Raw			IECTB/Conect-e	Díaz Fernández, P. M., Monte Maíz, M. del, & Blázquez Jiménez, R. (2012). Vegetales y hongos silvestres comestibles en el Valle Amblés (Ávila). 3, 43–54. https://dialnet.unirioja.es/servlet/articulo?codigo=7240140
Quercus spp.	Quercus ilex	Quercus ilex	Spain	Europe	Toasted	Cooked			IECTB/Conect-e	Díaz Fernández, P. M., Monte Maíz, M. del, & Blázquez Jiménez, R. (2012). Vegetales y hongos silvestres comestibles en el Valle Amblés (Ávila). 3, 43–54. https://dialnet.unirioja.es/servlet/articulo?codigo=7240140
Quercus spp.	Quercus ilex	Quercus ilex	Spain	Europe	Raw	Raw			IECTB/Conect-e	Fajardo, J., Verde, A., Rivera, D., & Obón, C. (2007). Etnobotánica en la Serranía de Cuenca: Las plantas y el hombre. Diputación Provincial de Cuenca.
Quercus spp.	Quercus ilex	Quercus ilex	Spain	Europe	Roasted	Cooked			IECTB/Conect-e	Fajardo, J., Verde, A., Rivera, D., & Obón, C. (2007). Etnobotánica en la Serranía de Cuenca: Las plantas y el hombre. Diputación Provincial de Cuenca.
Quercus spp.	Quercus ilex	Quercus ilex	Spain	Europe	Cooked	Cooked			IECTB/Conect-e	Fajardo, J., Verde, A., Rivera, D., & Obón, C. (2007). Etnobotánica en la Serranía de Cuenca: Las plantas y el hombre. Diputación Provincial de Cuenca.
Quercus spp.	Quercus ilex	Quercus ilex	Spain	Europe	Ingredient for bread and pastry	Baked goods			IECTB/Conect-e	Fajardo, J., Verde, A., Rivera, D., & Obón, C. (2007). Etnobotánica en la Serranía de Cuenca: Las plantas y el hombre. Diputación Provincial de Cuenca.
Quercus spp.	Quercus ilex subsp. ballota	Quercus rotundifolia	Spain	Europe	Flour	Flour			IECTB/Conect-e	Fernández Ocaña, A. M. (2000). Estudio etnobotánico en el Parque Natural de las Sierras de Cazorla, Segura y Las Villas. Investigación química de un grupo de especies interesantes (Doctoral dissertation, Departamento de Biología Animal, Vegetal y Ecología, Facultad de Ciencias Experimentales, Universidad de Jaén). https://bibdigital.rjb.csic.es/medias/ca/fa/d3/9b/cafad39b-dc04-4be4-806d-9f6c9d8cd…
Quercus spp.	Quercus ilex subsp. ballota	Quercus rotundifolia	Spain	Europe	Raw	Raw			IECTB/Conect-e	Fernández Ocaña, A. M. (2000). Estudio etnobotánico en el Parque Natural de las Sierras de Cazorla, Segura y Las Villas. Investigación química de un grupo de especies interesantes (Doctoral dissertation, Departamento de Biología Animal, Vegetal y Ecología, Facultad de Ciencias Experimentales, Universidad de Jaén). https://bibdigital.rjb.csic.es/medias/ca/fa/d3/9b/cafad39b-dc04-4be4-806d-9f6c9d8cd…
Quercus spp.	Quercus ilex subsp. ballota	Quercus rotundifolia	Spain	Europe	Raw	Raw				González, J. A., García-Barriuso, M., & Amich, F. (2011). The consumption of wild and semi-domesticated edible plants in the Arribes del Duero (Salamanca-Zamora, Spain): An analysis of traditional knowledge. Genetic Resources and Crop Evolution, 58(7), 991–1006. https://doi.org/10.1007/s10722-010-9635-8
Quercus spp.	Quercus ilex subsp. ballota	Quercus rotundifolia	Spain	Europe	Boiled	Cooked				González, J. A., García-Barriuso, M., & Amich, F. (2011). The consumption of wild and semi-domesticated edible plants in the Arribes del Duero (Salamanca-Zamora, Spain): An analysis of traditional knowledge. Genetic Resources and Crop Evolution, 58(7), 991–1006. https://doi.org/10.1007/s10722-010-9635-8
Quercus spp.	Quercus ilex subsp. ballota	Quercus rotundifolia	Spain	Europe	Roasted	Cooked				González, J. A., García-Barriuso, M., & Amich, F. (2011). The consumption of wild and semi-domesticated edible plants in the Arribes del Duero (Salamanca-Zamora, Spain): An analysis of traditional knowledge. Genetic Resources and Crop Evolution, 58(7), 991–1006. https://doi.org/10.1007/s10722-010-9635-8
Quercus spp.	Quercus ilex subsp. ballota	Quercus rotundifolia	Spain	Europe	Alcoholic beverage	Alcoholic beverage				González, J. A., García-Barriuso, M., & Amich, F. (2011). The consumption of wild and semi-domesticated edible plants in the Arribes del Duero (Salamanca-Zamora, Spain): An analysis of traditional knowledge. Genetic Resources and Crop Evolution, 58(7), 991–1006. https://doi.org/10.1007/s10722-010-9635-8
Quercus spp.	Quercus ilex	Quercus ilex	Spain	Europe	Raw	Raw			IECTB/Conect-e	Mesa, S. (1996). Estudio etnobotánico y agroecológico de la Comarca de la Sierra de Mágina (Jaén) [Universidad Complutense de Madrid]. https://dialnet.unirioja.es/servlet/tesis?codigo=200157
Quercus spp.	Quercus ilex	Quercus ilex	Spain	Europe	Roasted	Cooked			IECTB/Conect-e	Mesa, S. (1996). Estudio etnobotánico y agroecológico de la Comarca de la Sierra de Mágina (Jaén) [Universidad Complutense de Madrid]. https://dialnet.unirioja.es/servlet/tesis?codigo=200157
Quercus spp.	Quercus ilex	Quercus ilex	Spain	Europe	Raw	Raw			IECTB/Conect-e	Molero Mesa, J., Soguero Muñoz, A., & Jiménez, J. J. (2001). Estudio etnobotánico del macizo central de Sierra Morena (Sierra de San Andrés) y extremo suroriental del histórico Campo de Calatrava de la provincia de Ciudad Real. [Doctoral dissertation]. Facultad de Farmacia. Universidad de Granada.
Quercus spp.	Quercus ilex	Quercus ilex	Spain	Europe	Roasted	Cooked			IECTB/Conect-e	Molero Mesa, J., Soguero Muñoz, A., & Jiménez, J. J. (2001). Estudio etnobotánico del macizo central de Sierra Morena (Sierra de San Andrés) y extremo suroriental del histórico Campo de Calatrava de la provincia de Ciudad Real. [Doctoral dissertation]. Facultad de Farmacia. Universidad de Granada.
Quercus spp.	Quercus ilex	Quercus ilex	Spain	Europe	Raw	Raw			IECTB/Conect-e	Sánchez López, M. D., García Sanz, J. A., Gómez Merino, A., & Zon Blanco, S. (1994). Plantas útiles de la Comarca de La Manchuela. Colectivo de Escuelas Rurales de la Manchuela (Albacete). Ceder.
Quercus spp.	Quercus ilex	Quercus ilex	Spain	Europe	Roasted	Cooked			IECTB/Conect-e	Sánchez López, M. D., García Sanz, J. A., Gómez Merino, A., & Zon Blanco, S. (1994). Plantas útiles de la Comarca de La Manchuela. Colectivo de Escuelas Rurales de la Manchuela (Albacete). Ceder.
Quercus spp.	Quercus ilex	Quercus ilex	Spain	Europe	Dried	Dried			IECTB/Conect-e	Sánchez López, M. D., García Sanz, J. A., Gómez Merino, A., & Zon Blanco, S. (1994). Plantas útiles de la Comarca de La Manchuela. Colectivo de Escuelas Rurales de la Manchuela (Albacete). Ceder.
Quercus spp.	Quercus ilex	Quercus ilex	Spain	Europe	Raw	Raw			IECTB/Conect-e	Verde, A., Fajardo, J., Rivera, D., & Obón, C. (2000). Etnobotánica en el entorno del Parque Nacional de Cabañeros. Organismo Autónomo Parques Nacionales. https://www.academia.edu/2463679/Etnobot%C3%A1nica_en_el_entorno_del_Parque_Nacional_de_Caba%C3%B1eros
Quercus spp.	Quercus ilex	Quercus ilex	Spain	Europe	Roasted	Cooked			IECTB/Conect-e	Verde, A., Fajardo, J., Rivera, D., & Obón, C. (2000). Etnobotánica en el entorno del Parque Nacional de Cabañeros. Organismo Autónomo Parques Nacionales. https://www.academia.edu/2463679/Etnobot%C3%A1nica_en_el_entorno_del_Parque_Nacional_de_Caba%C3%B1eros
Quercus spp.	Quercus ilex	Quercus ilex	Spain	Europe	Raw	Raw			IECTB/Conect-e	Villar Pérez, L., Palacín Latorre, J. M., Calvo Eito, C., Gómez García, D., & Montserrat-Martí, G. (1987). Plantas medicinales del Pirineo aragonés y demás tierras oscenses (CSIC-Instituto Pirenaico de Ecología (IPE)). CSIC - Instituto Pirenaico de Ecología (IPE). http://hdl.handle.net/10261/101858
Quercus spp.	Quercus ilex subsp. ballota	Quercus rotundifolia	Spain	Europe	Coffee substitute	Coffee substitute			IECTB/Conect-e	Casana Martinez, E. (1994). Patrimonio etnobotánico de la provincia de Córdoba: Subbética, campiña y vega del Guadalquivir (Doctoral dissertation, Universidad de Córdoba). https://dialnet.unirioja.es/servlet/tesis?codigo=69125
Quercus spp.	Quercus ilex subsp. ballota	Quercus rotundifolia	Spain	Europe	Raw	Raw			IECTB/Conect-e	Casana Martinez, E. (1994). Patrimonio etnobotánico de la provincia de Córdoba: Subbética, campiña y vega del Guadalquivir (Doctoral dissertation, Universidad de Córdoba). https://dialnet.unirioja.es/servlet/tesis?codigo=69125
Quercus spp.	Quercus ilex	Quercus ilex	Spain	Europe	Raw	Raw				Benítez Cruz, G. (2009). Etnobotánica y etnobiología del Poniente Granadino (Doctoral dissertation, Universidad de Granada). https://digibug.ugr.es/handle/10481/2163
Quercus spp.	Quercus ilex	Quercus ilex	Spain	Europe	Toasted	Cooked				Benítez Cruz, G. (2009). Etnobotánica y etnobiología del Poniente Granadino (Doctoral dissertation, Universidad de Granada). https://digibug.ugr.es/handle/10481/2163
Quercus spp.	Quercus ilex	Quercus ilex	Spain	Europe	Flour	Flour				Benítez Cruz, G. (2009). Etnobotánica y etnobiología del Poniente Granadino (Doctoral dissertation, Universidad de Granada). https://digibug.ugr.es/handle/10481/2163
Quercus spp.	Quercus ilex	Quercus ilex	Spain	Europe	Horchata	Non-alcoholic beverage				Benítez Cruz, G. (2009). Etnobotánica y etnobiología del Poniente Granadino (Doctoral dissertation, Universidad de Granada). https://digibug.ugr.es/handle/10481/2163
Quercus spp.	Quercus ilex	Quercus ilex	Spain	Europe	Raw	Raw			IECTB/Conect-e	Criado Coca, J., Fernández López, J.M., Leocadio Berruguete, G., Núñez Núñez, R., & Blanco Castro, E. (2008). Uso Tradicional de las plantas en Toledo. Diputación Provincial de Toledo. http://bibliotecadigital.diputoledo.es/pandora/details.vm?q=id:0000052368
Quercus spp.	Quercus ilex	Quercus ilex	Spain	Europe	Raw	Raw			IECTB/Conect-e	Criado Coca, J., Fernández López, J.M., Leocadio Berruguete, G., Núñez Núñez, R., & Blanco Castro, E. (2008). Uso Tradicional de las plantas en Toledo. Diputación Provincial de Toledo. http://bibliotecadigital.diputoledo.es/pandora/details.vm?q=id:0000052368
Quercus spp.	Quercus ilex	Quercus ilex	Spain	Europe	Roasted	Cooked			IECTB/Conect-e	Criado Coca, J., Fernández López, J.M., Leocadio Berruguete, G., Núñez Núñez, R., & Blanco Castro, E. (2008). Uso Tradicional de las plantas en Toledo. Diputación Provincial de Toledo. http://bibliotecadigital.diputoledo.es/pandora/details.vm?q=id:0000052368
Quercus spp.	Quercus ilex	Quercus ilex	Spain	Europe	Nougat	Sweets			IECTB/Conect-e	Criado Coca, J., Fernández López, J.M., Leocadio Berruguete, G., Núñez Núñez, R., & Blanco Castro, E. (2008). Uso Tradicional de las plantas en Toledo. Diputación Provincial de Toledo. http://bibliotecadigital.diputoledo.es/pandora/details.vm?q=id:0000052368
Quercus spp.	Quercus ilex	Quercus ilex	Spain	Europe	Toasted	Cooked			IECTB/Conect-e	Consuegra, V. (2009). La cultura de las plantas en La Mancha: Flora en el entorno de las Tablas de Daimiel (1a ed.). Diputación Provincial de Ciudad Real.
Quercus spp.	Quercus ilex	Quercus ilex	Spain	Europe	Flour	Flour			IECTB/Conect-e	Consuegra, V. (2009). La cultura de las plantas en La Mancha: Flora en el entorno de las Tablas de Daimiel (1a ed.). Diputación Provincial de Ciudad Real.
Quercus spp.	Quercus ilex	Quercus ilex	Spain	Europe	Flour	Flour			IECTB/Conect-e	Consuegra, V. (2009). La cultura de las plantas en La Mancha: Flora en el entorno de las Tablas de Daimiel (1a ed.). Diputación Provincial de Ciudad Real.
Quercus spp.	Quercus ilex subsp. ballota	Quercus rotundifolia	Spain	Europe	Roasted	Cooked			IECTB/Conect-e	Aceituno-Mata, L. (2010). Estudio etnobotánico y agroecológico de la Sierra Norte de Madrid (Doctoral dissertation, Departamento de Biología, Facultad de Ciencias, Universidad Autónoma de Madrid). https://bibdigital.rjb.csic.es/records/item/1526028-estudio-etnobotanico-y-agroecologico-de-la-sierra-norte-de-madrid
Quercus spp.	Quercus ilex subsp. ballota	Quercus rotundifolia	Spain	Europe	Boiled	Cooked			IECTB/Conect-e	Aceituno-Mata, L. (2010). Estudio etnobotánico y agroecológico de la Sierra Norte de Madrid (Doctoral dissertation, Departamento de Biología, Facultad de Ciencias, Universidad Autónoma de Madrid). https://bibdigital.rjb.csic.es/records/item/1526028-estudio-etnobotanico-y-agroecologico-de-la-sierra-norte-de-madrid
Quercus spp.	Quercus ilex subsp. ballota	Quercus rotundifolia	Spain	Europe	Raw	Raw			IECTB/Conect-e	Aceituno-Mata, L. (2010). Estudio etnobotánico y agroecológico de la Sierra Norte de Madrid (Doctoral dissertation, Departamento de Biología, Facultad de Ciencias, Universidad Autónoma de Madrid). https://bibdigital.rjb.csic.es/records/item/1526028-estudio-etnobotanico-y-agroecologico-de-la-sierra-norte-de-madrid
Quercus spp.	Quercus ilex subsp. ballota	Quercus rotundifolia	Spain	Europe	Dried	Dried			IECTB/Conect-e	Aceituno-Mata, L. (2010). Estudio etnobotánico y agroecológico de la Sierra Norte de Madrid (Doctoral dissertation, Departamento de Biología, Facultad de Ciencias, Universidad Autónoma de Madrid). https://bibdigital.rjb.csic.es/records/item/1526028-estudio-etnobotanico-y-agroecologico-de-la-sierra-norte-de-madrid
Quercus spp.	Quercus ilex subsp. ballota	Quercus rotundifolia	Spain	Europe	Raw	Raw			IECTB/Conect-e	Aceituno-Mata, L. (2010). Estudio etnobotánico y agroecológico de la Sierra Norte de Madrid (Doctoral dissertation, Departamento de Biología, Facultad de Ciencias, Universidad Autónoma de Madrid). https://bibdigital.rjb.csic.es/records/item/1526028-estudio-etnobotanico-y-agroecologico-de-la-sierra-norte-de-madrid
Quercus spp.	Quercus ilex	Quercus ilex	Spain	Europe	Raw	Raw			IECTB/Conect-e	Blanco Castro, E. (2015). Etnobotánica Abulense. Las plantas en la cultura tradicional de Ávila (1st ed.). Jolube Consultor Botánico y Editor.
Quercus spp.	Quercus ilex	Quercus ilex	Spain	Europe	Roasted	Cooked			IECTB/Conect-e	Blanco Castro, E. (2015). Etnobotánica Abulense. Las plantas en la cultura tradicional de Ávila (1st ed.). Jolube Consultor Botánico y Editor.
Quercus spp.	Quercus ilex	Quercus ilex	Spain	Europe	Raw	Raw			IECTB/Conect-e	Blanco, E. (1998). Diccionario de Etnobotánica Segoviana. Pervivencia del conocimiento sobre las plantas. Ayuntamiento de Segovia. Caja Segovia. Diputación Provincial de Segovia y Junta de Castilla y León. Medio Ambiente y Ordenación del Territorio.
Quercus spp.	Quercus ilex	Quercus ilex	Spain	Europe	Raw	Raw			IECTB/Conect-e	Blanco, E. (1998). Diccionario de Etnobotánica Segoviana. Pervivencia del conocimiento sobre las plantas. Ayuntamiento de Segovia. Caja Segovia. Diputación Provincial de Segovia y Junta de Castilla y León. Medio Ambiente y Ordenación del Territorio.
Quercus spp.	Quercus ilex	Quercus ilex	Spain	Europe	Raw	Raw			IECTB/Conect-e	Velasco, J. M., Criado, J., & Blanco, E. (2010). Usos tradicionales de las plantas en la provincia de Salamanca: Una aproximación al estudio de las relaciones de las plantas y los pueblos de Salamanca. Instituto de las Identidades, Diputación de Salamanca. https://dialnet.unirioja.es/servlet/libro?codigo=892475
Quercus spp.	Quercus ilex	Quercus ilex	Spain	Europe	Raw	Raw				Granzow de la Cerda, I. (with Blanco, J. F., & Mata Pérez, E.). (1993). Etnobotánica: (El mundo vegetal en la tradición). Centro de Cultura Tradicional Ángel Carril. https://www.institutodelasidentidades.es/publicaciones/archivo-tradiciones-salmantinas/04-etnobotanica-84-87339-23-9.pdf
Quercus spp.	Quercus ilex	Quercus ilex	Spain	Europe	Roasted	Cooked				Granzow de la Cerda, I. (with Blanco, J. F., & Mata Pérez, E.). (1993). Etnobotánica: (El mundo vegetal en la tradición). Centro de Cultura Tradicional Ángel Carril. https://www.institutodelasidentidades.es/publicaciones/archivo-tradiciones-salmantinas/04-etnobotanica-84-87339-23-9.pdf
Quercus spp.	Quercus ilex	Quercus ilex	Spain	Europe	Raw	Raw			IECTB/Conect-e	Sánchez-Romero, M. (2003). Estudio de la flora de interés etnobotánico en el municipio de Rute (Córdoba). [BSc Thesis]. Escuela Técnica Superior de Ingenieros Agrónomos y Montes, Universidad de Córdoba.
Quercus spp.	Quercus ilex	Quercus ilex	Spain	Europe	Roasted	Cooked			IECTB/Conect-e	Sánchez-Romero, M. (2003). Estudio de la flora de interés etnobotánico en el municipio de Rute (Córdoba). [BSc Thesis]. Escuela Técnica Superior de Ingenieros Agrónomos y Montes, Universidad de Córdoba.
Quercus spp.	Quercus ilex	Quercus ilex	Spain	Europe	Raw	Raw			IECTB/Conect-e	Cobo M.P. & Tijera R.E. (2011). Etnobotánica de Doñana. Mancomunidad de Desarrollo y Fomento del Aljarafe, Sevilla.
Quercus spp.	Quercus ilex	Quercus ilex	Spain	Europe	Roasted	Cooked			IECTB/Conect-e	Cobo M.P. & Tijera R.E. (2011). Etnobotánica de Doñana. Mancomunidad de Desarrollo y Fomento del Aljarafe, Sevilla.
Quercus spp.	Quercus ilex	Quercus ilex	Spain	Europe	Raw	Raw			IECTB/Conect-e	Galán, R. (1993). Patrimonio etnobotánica de la provincia de Córdoba, Pedroches, Sierra Norte y Vega del Guadalquivir [Doctoral dissertation, Universidad de Córdoba]. https://bibdigital.rjb.csic.es/medias/72/d8/62/a7/72d862a7-7058-4756-aed0-b90939a436ad/files/GALAN_Etnobot_Cordoba.pdf
Quercus spp.	Quercus ilex	Quercus ilex	Spain	Europe	Roasted	Cooked			IECTB/Conect-e	Galán, R. (1993). Patrimonio etnobotánica de la provincia de Córdoba, Pedroches, Sierra Norte y Vega del Guadalquivir [Doctoral dissertation, Universidad de Córdoba]. https://bibdigital.rjb.csic.es/medias/72/d8/62/a7/72d862a7-7058-4756-aed0-b90939a436ad/files/GALAN_Etnobot_Cordoba.pdf
Quercus spp.	Quercus ilex	Quercus ilex	Spain	Europe	Raw	Raw			IECTB/Conect-e	Molina, N. (2001). Estudio de la flora de interés etnobotánico en el municipio de Carcabuey (Córdoba). [BSc Thesis]. E.T.S.I. Agrónomos y Montes. Universidad de Córdoba.
Quercus spp.	Quercus ilex	Quercus ilex	Spain	Europe	Roasted	Cooked			IECTB/Conect-e	Molina, N. (2001). Estudio de la flora de interés etnobotánico en el municipio de Carcabuey (Córdoba). [BSc Thesis]. E.T.S.I. Agrónomos y Montes. Universidad de Córdoba.
Quercus spp.	Quercus ilex	Quercus ilex	Spain	Europe	Raw	Raw				González-Tejero García, M. R. (1989). Investigaciones etnobotánicas en la Provincia de Granada [Doctoral dissertation, Departamento de Biología Vegetal, Facultad de Farmacia, Universidad de Granada]. https://bibdigital.rjb.csic.es/records/item/1526267-investigaciones-etnobotanicas-en-la-provincia-de-granada?offset=1
Quercus spp.	Quercus ilex	Quercus ilex	Spain	Europe	Cooked	Cooked				González-Tejero García, M. R. (1989). Investigaciones etnobotánicas en la Provincia de Granada [Doctoral dissertation, Departamento de Biología Vegetal, Facultad de Farmacia, Universidad de Granada]. https://bibdigital.rjb.csic.es/records/item/1526267-investigaciones-etnobotanicas-en-la-provincia-de-granada?offset=1
Quercus spp.	Quercus ilex	Quercus ilex	Spain	Europe	Raw	Raw			IECTB/Conect-e	González-Turmo, I. (1997). Comida de rico, comida de pobre. Evolución de los hábitos alimentarios en el occidente andaluz (siglo XX). Universidad de Sevilla, Sevilla. https://alojaservicios.us.es/difuseditorial/free/Comida_ricos_pobres.pdf
Quercus spp.	Quercus ilex	Quercus ilex	Spain	Europe	Roasted	Cooked			IECTB/Conect-e	González-Turmo, I. (1997). Comida de rico, comida de pobre. Evolución de los hábitos alimentarios en el occidente andaluz (siglo XX). Universidad de Sevilla, Sevilla. https://alojaservicios.us.es/difuseditorial/free/Comida_ricos_pobres.pdf
Quercus spp.	Quercus ilex	Quercus ilex	Spain	Europe	Raw	Raw			IECTB/Conect-e	Guzmán, M. A. (1997). Aproximación a la etnobotánica de la provincia de Jaén [Doctoral dissertation, Universidad de Granada]. https://bibdigital.rjb.csic.es/medias/ee/d4/0d/c1/eed40dc1-9a44-46d6-90f5-5a516638d99f/files/Guzman_Etnobot_Jaen_1997.pdf
Quercus spp.	Quercus ilex	Quercus ilex	Spain	Europe	Roasted	Cooked			IECTB/Conect-e	Guzmán, M. A. (1997). Aproximación a la etnobotánica de la provincia de Jaén [Doctoral dissertation, Universidad de Granada]. https://bibdigital.rjb.csic.es/medias/ee/d4/0d/c1/eed40dc1-9a44-46d6-90f5-5a516638d99f/files/Guzman_Etnobot_Jaen_1997.pdf
Quercus spp.	Quercus ilex	Quercus ilex	Spain	Europe	Raw	Raw			IECTB/Conect-e	Triano E.C., Ruiz Cabello E., Fernández Luque A., Gómez Miranda A., Jiménez Conejo A., Gutiérrez Campaña J.A., Postigo J.A., Castro Montes J., Sánchez Najarro J.F., Marín Osuna J.R., Martos M., Mérida Moral M.D., Mérida Ramírez M.J., Moral R., Hinijosa R. (1998). Recupera tus tradiciones. Etnobotánica del Subbético Cordobés. Carcabuey, Ayuntamiento de Carcabuey, Córdoba.
Quercus spp.	Quercus ilex	Quercus ilex	Spain	Europe	Roasted	Cooked			IECTB/Conect-e	Triano E.C., Ruiz Cabello E., Fernández Luque A., Gómez Miranda A., Jiménez Conejo A., Gutiérrez Campaña J.A., Postigo J.A., Castro Montes J., Sánchez Najarro J.F., Marín Osuna J.R., Martos M., Mérida Moral M.D., Mérida Ramírez M.J., Moral R., Hinijosa R. (1998). Recupera tus tradiciones. Etnobotánica del Subbético Cordobés. Carcabuey, Ayuntamiento de Carcabuey, Córdoba.
Quercus spp.	Quercus ilex subsp. ballota	Quercus rotundifolia	Spain	Europe	Raw	Raw				Hadjichambis, A. C., Paraskeva-Hadjichambi, D., Della, A., Elena Giusti, M., De Pasquale, C., Lenzarini, C., Censorii, E., Reyes Gonzales-Tejero, M., Patricia Sanchez-Rojas, C., Ramiro-Gutierrez, J. M., Skoula, M., Johnson, C., Sarpaki, A., Hmamouchi, M., Jorhi, S., El-Demerdash, M., El-Zayat, M., & Pieroni, A. (2008). Wild and semi-domesticated food plant consumption in seven circum-Mediterranea…
Quercus spp.	Quercus ilex	Quercus ilex	Spain	Europe	Flour	Flour				Hadjichambis, A. C., Paraskeva-Hadjichambi, D., Della, A., Elena Giusti, M., De Pasquale, C., Lenzarini, C., Censorii, E., Reyes Gonzales-Tejero, M., Patricia Sanchez-Rojas, C., Ramiro-Gutierrez, J. M., Skoula, M., Johnson, C., Sarpaki, A., Hmamouchi, M., Jorhi, S., El-Demerdash, M., El-Zayat, M., & Pieroni, A. (2008). Wild and semi-domesticated food plant consumption in seven circum-Mediterranea…
Quercus spp.	Quercus ilex subsp. ballota	Quercus rotundifolia	Spain	Europe	Alcoholic beverage	Alcoholic beverage				Hadjichambis, A. C., Paraskeva-Hadjichambi, D., Della, A., Elena Giusti, M., De Pasquale, C., Lenzarini, C., Censorii, E., Reyes Gonzales-Tejero, M., Patricia Sanchez-Rojas, C., Ramiro-Gutierrez, J. M., Skoula, M., Johnson, C., Sarpaki, A., Hmamouchi, M., Jorhi, S., El-Demerdash, M., El-Zayat, M., & Pieroni, A. (2008). Wild and semi-domesticated food plant consumption in seven circum-Mediterranea…
Quercus spp.	Quercus ilex subsp. ballota	Quercus rotundifolia	Spain	Europe	Coffee substitute	Coffee substitute				Ferrández, J. V., & Sanz, J. M. (1993). Las plantas en la medicina popular de la comarca de Monzón (Huesca). Instituto de Estudios Altoaragoneses. https://bibliotecavirtual.aragon.es/iea_coleccion/es/catalogo_imagenes/grupo.do?path=3718873
Quercus spp.	Quercus ilex subsp. ballota	Quercus rotundifolia	Spain	Europe	Raw	Raw				Ferrández, J. V., & Sanz, J. M. (1993). Las plantas en la medicina popular de la comarca de Monzón (Huesca). Instituto de Estudios Altoaragoneses. https://bibliotecavirtual.aragon.es/iea_coleccion/es/catalogo_imagenes/grupo.do?path=3718873
Quercus spp.	Quercus ilex subsp. ballota	Quercus rotundifolia	Spain	Europe	Toasted	Cooked				Ferrández, J. V., & Sanz, J. M. (1993). Las plantas en la medicina popular de la comarca de Monzón (Huesca). Instituto de Estudios Altoaragoneses. https://bibliotecavirtual.aragon.es/iea_coleccion/es/catalogo_imagenes/grupo.do?path=3718873
Quercus spp.	Quercus ilex	Quercus ilex	Spain	Europe	Roasted	Cooked			IECTB/Conect-e	Blanco, E. (1998). Diccionario de Etnobotánica Segoviana. Pervivencia del conocimiento sobre las plantas. Ayuntamiento de Segovia. Caja Segovia. Diputación Provincial de Segovia y Junta de Castilla y León. Medio Ambiente y Ordenación del Territorio.
Quercus spp.	Quercus ilex	Quercus ilex	Spain	Europe	Raw	Raw			IECTB/Conect-e	Blanco, E. (1998). Diccionario de Etnobotánica Segoviana. Pervivencia del conocimiento sobre las plantas. Ayuntamiento de Segovia. Caja Segovia. Diputación Provincial de Segovia y Junta de Castilla y León. Medio Ambiente y Ordenación del Territorio.
Quercus spp.	Quercus ilex	Quercus ilex	Spain	Europe	Roasted	Cooked			IECTB/Conect-e	Blanco, E., & Díez, J. (2005). Guía de flora de Sanabria, Carballeda y los Valles. Catálogo de etnoflora selecta. Adisac-La Voz.
Quercus spp.	Quercus ilex	Quercus ilex	Spain	Europe	Raw	Raw			IECTB/Conect-e	Blanco, E., & Díez, J. (2005). Guía de flora de Sanabria, Carballeda y los Valles. Catálogo de etnoflora selecta. Adisac-La Voz.
Quercus spp.	Quercus ilex	Quercus ilex	Spain	Europe	Roasted	Cooked			IECTB/Conect-e	Gallego E. & Gallego Á. (2008). Usos, tradiciones y conocimiento de las plantas por las gentes de Sayago. Náyade Editorial. Medina del Campo, Valladolid.
Quercus spp.	Quercus ilex	Quercus ilex	Spain	Europe	Raw	Raw			IECTB/Conect-e	Gallego E. & Gallego Á. (2008). Usos, tradiciones y conocimiento de las plantas por las gentes de Sayago. Náyade Editorial. Medina del Campo, Valladolid.
Quercus spp.	Quercus ilex	Quercus ilex	Spain	Europe	Roasted	Cooked			IECTB/Conect-e	Gallego E. 2009. Estudio etnobotánico del occidente alistano. Instituto de Estudios Zamoranos, CSIC. Diputación de Zamora.
Quercus spp.	Quercus ilex	Quercus ilex	Spain	Europe	Raw	Raw			IECTB/Conect-e	Gallego E. 2009. Estudio etnobotánico del occidente alistano. Instituto de Estudios Zamoranos, CSIC. Diputación de Zamora.
Quercus spp.	Quercus ilex	Quercus ilex	Spain	Europe	Roasted	Cooked			IECTB/Conect-e	Conca i Ferrús, A., & Oltra Benavent, J. E. (2005). Plantas medicinales y comestibles. Caixa Ontinyent. https://dialnet.unirioja.es/servlet/libro?codigo=260870
Quercus spp.	Quercus ilex	Quercus ilex	Spain	Europe	Raw	Raw			IECTB/Conect-e	Conca i Ferrús, A., & Oltra Benavent, J. E. (2005). Plantas medicinales y comestibles. Caixa Ontinyent. https://dialnet.unirioja.es/servlet/libro?codigo=260870
Quercus spp.	Quercus ilex	Quercus ilex	Spain	Europe	Roasted	Cooked			IECTB/Conect-e	Moll Marquès, M. (with Camps Extremera, A.). (2005). Les Plantes a Menorca: Noms i usos (Segona edició). Institut Menorquí d’Estudis.
Quercus spp.	Quercus ilex	Quercus ilex	Spain	Europe	Raw	Raw			IECTB/Conect-e	Moll Marquès, M. (with Camps Extremera, A.). (2005). Les Plantes a Menorca: Noms i usos (Segona edició). Institut Menorquí d’Estudis.
Quercus spp.	Quercus ilex	Quercus ilex	Spain	Europe	Roasted	Cooked			IECTB/Conect-e	Piera, J. H. (2006). Plantas Silvestres y Setas Comestibles Del Valle de Ayora Cofrentes. Grupo Acción Local Valle Ayora-Cofrentes. https://www.jalance.es/sites/www.jalance.es/files/plantas-silvestres-y-setas-comestibles-del-valle-de-ayora-cofrentes.pdf
Quercus spp.	Quercus ilex	Quercus ilex	Spain	Europe	Raw	Raw			IECTB/Conect-e	Piera, J. H. (2006). Plantas Silvestres y Setas Comestibles Del Valle de Ayora Cofrentes. Grupo Acción Local Valle Ayora-Cofrentes. https://www.jalance.es/sites/www.jalance.es/files/plantas-silvestres-y-setas-comestibles-del-valle-de-ayora-cofrentes.pdf
Quercus spp.	Quercus ilex	Quercus ilex	Spain	Europe	Roasted	Cooked			IECTB/Conect-e	Blanco Castro, E. (2002). Etnobotánica en los Montes de Toledo: Un trabajo etnobotánico de campo. Asociación Cultural de los Montes de Toledo.
Quercus spp.	Quercus ilex	Quercus ilex	Spain	Europe	Raw	Raw			IECTB/Conect-e	Blanco Castro, E. (2002). Etnobotánica en los Montes de Toledo: Un trabajo etnobotánico de campo. Asociación Cultural de los Montes de Toledo.
Quercus spp.	Quercus ilex	Quercus ilex	Spain	Europe	Raw	Raw			IECTB/Conect-e	Rivera Núñez, D., Verde López, A., Fajardo Rodríguez, J., & Obón de Castro, C. (2008). Enciclopedia divulgativa de la historia natural de Jumilla-Yecla: Las plantas en la cultura popular (1a ed.). SOMEHN (Sociedad Mediterránea de Historia Natural).
Quercus spp.	Quercus ilex	Quercus ilex	Spain	Europe	Toasted	Cooked			IECTB/Conect-e	Rivera Núñez, D., Verde López, A., Fajardo Rodríguez, J., & Obón de Castro, C. (2008). Enciclopedia divulgativa de la historia natural de Jumilla-Yecla: Las plantas en la cultura popular (1a ed.). SOMEHN (Sociedad Mediterránea de Historia Natural).
Quercus spp.	Quercus ilex	Quercus ilex	Spain	Europe	Raw	Raw			IECTB/Conect-e	Rivera Núñez, D., Verde López, A., Fajardo Rodríguez, J., & Obón de Castro, C. (2008). Enciclopedia divulgativa de la historia natural de Jumilla-Yecla: Las plantas en la cultura popular (1a ed.). SOMEHN (Sociedad Mediterránea de Historia Natural).
Quercus spp.	Quercus ilex	Quercus ilex	Spain	Europe	Raw	Raw			IECTB/Conect-e	Tejerina, Á. (2010). Usos y saberes sobre las plantas de Monfragüe. Etnobotánica de la Comarca Natural (1st ed.). Cáceres: itomongrágüe.
Quercus spp.	Quercus ilex	Quercus ilex	Spain	Europe	Dried	Dried			IECTB/Conect-e	Tejerina, Á. (2010). Usos y saberes sobre las plantas de Monfragüe. Etnobotánica de la Comarca Natural (1st ed.). Cáceres: itomongrágüe.
Quercus spp.	Quercus ilex	Quercus ilex	Spain	Europe	Raw	Raw			IECTB/Conect-e	Blanco Castro, E., & Cuadrado Prieto, C. (2000). Etnobotánica en Extremadura: Estudio de La Calabria y La Siberia extremeñas. CEP de Alcoba de los Montes. https://dialnet.unirioja.es/servlet/libro?codigo=113417
Quercus spp.	Quercus ilex	Quercus ilex	Spain	Europe	Grilled (on coals)	Cooked			IECTB/Conect-e	Blanco Castro, E., & Cuadrado Prieto, C. (2000). Etnobotánica en Extremadura: Estudio de La Calabria y La Siberia extremeñas. CEP de Alcoba de los Montes. https://dialnet.unirioja.es/servlet/libro?codigo=113417
Quercus spp.	Quercus ilex	Quercus ilex	Spain	Europe	Flour	Flour			IECTB/Conect-e	Blanco Castro, E., & Cuadrado Prieto, C. (2000). Etnobotánica en Extremadura: Estudio de La Calabria y La Siberia extremeñas. CEP de Alcoba de los Montes. https://dialnet.unirioja.es/servlet/libro?codigo=113417
Quercus spp.	Quercus ilex	Quercus ilex	Spain	Europe	Flour	Flour			IECTB/Conect-e	Blanco Castro, E., & Cuadrado Prieto, C. (2000). Etnobotánica en Extremadura: Estudio de La Calabria y La Siberia extremeñas. CEP de Alcoba de los Montes. https://dialnet.unirioja.es/servlet/libro?codigo=113417
Quercus spp.	Quercus ilex	Quercus ilex	Spain	Europe	Nougat	Sweets			IECTB/Conect-e	Tejerina, Á. (2010). Usos y saberes sobre las plantas de Monfragüe. Etnobotánica de la Comarca Natural (1st ed.). Cáceres: itomongrágüe.
Quercus spp.	Quercus ilex subsp. ballota	Quercus rotundifolia	Spain	Europe	Boiled	Cooked	Contains tannins			Tardío J, Pascual H & Morales R., 2002. Alimentos silvestres de Madrid. Guía de plantas y setas de uso alimentario tradicional en la Comunidad de Madrid. Ediciones La Librería. Madrid.
Quercus spp.	Quercus ilex subsp. ballota	Quercus rotundifolia	Spain	Europe	Raw	Raw	Contains tannins			Tardío J, Pascual H & Morales R., 2002. Alimentos silvestres de Madrid. Guía de plantas y setas de uso alimentario tradicional en la Comunidad de Madrid. Ediciones La Librería. Madrid.
Quercus spp.	Quercus ilex subsp. ballota	Quercus rotundifolia	Spain	Europe	Raw	Raw	Contains tannins			Tardío J, Pascual H & Morales R., 2002. Alimentos silvestres de Madrid. Guía de plantas y setas de uso alimentario tradicional en la Comunidad de Madrid. Ediciones La Librería. Madrid.
Quercus spp.	Quercus ilex subsp. ballota	Quercus rotundifolia	Spain	Europe	Toasted	Cooked	Contains tannins			Tardío J, Pascual H & Morales R., 2002. Alimentos silvestres de Madrid. Guía de plantas y setas de uso alimentario tradicional en la Comunidad de Madrid. Ediciones La Librería. Madrid.
Quercus spp.	Quercus ilex subsp. ballota	Quercus rotundifolia	Spain	Europe	Coffee substitute	Coffee substitute	Contains tannins			Tardío J, Pascual H & Morales R., 2002. Alimentos silvestres de Madrid. Guía de plantas y setas de uso alimentario tradicional en la Comunidad de Madrid. Ediciones La Librería. Madrid.
Quercus spp.	Quercus pyrenaica	Quercus pyrenaica	Spain	Europe	Raw	Raw				Tardío J, Pascual H & Morales R., 2002. Alimentos silvestres de Madrid. Guía de plantas y setas de uso alimentario tradicional en la Comunidad de Madrid. Ediciones La Librería. Madrid.
Quercus spp.	Quercus pyrenaica	Quercus pyrenaica	Spain	Europe	Boiled	Cooked				Tardío J, Pascual H & Morales R., 2002. Alimentos silvestres de Madrid. Guía de plantas y setas de uso alimentario tradicional en la Comunidad de Madrid. Ediciones La Librería. Madrid.
Quercus spp.	Quercus faginea	Quercus faginea	Spain	Europe	Roasted	Cooked				Tardío J, Pascual H & Morales R., 2002. Alimentos silvestres de Madrid. Guía de plantas y setas de uso alimentario tradicional en la Comunidad de Madrid. Ediciones La Librería. Madrid.
Quercus spp.	Quercus ilex	Quercus ilex	Spain	Europe	Ingredient for bread and pastry	Baked goods			IECTB/Conect-e	Fajardo J.(2008). Estudio etnobiológico de los alimentos locales de la Serranía de Cuenca (Doctoral dissertation, E.T.S.I. Agrónomos, Universidad de Castilla-La Mancha, Albacete). https://bibdigital.rjb.csic.es/records/item/1526059-estudio-etnobiologico-de-los-alimentos-locales-de-la-serrania-de-cuenca
Quercus spp.	Quercus ilex	Quercus ilex	Spain	Europe	Flour	Flour				Pellicer i Bataller, J. (2004). Recerques etnobotàniques al territori diànic o comarques centrals valencianes [Doctoral dissertation, Universitat de Valencia]. http://hdl.handle.net/10550/38538
Quercus spp.	Quercus ilex	Quercus ilex	Spain	Europe	Flour	Flour				Pellicer i Bataller, J. (2004). Recerques etnobotàniques al territori diànic o comarques centrals valencianes [Doctoral dissertation, Universitat de Valencia]. http://hdl.handle.net/10550/38538
Quercus spp.	Quercus ilex	Quercus ilex	Spain	Europe	Flour	Flour				Pellicer i Bataller, J. (2004). Recerques etnobotàniques al territori diànic o comarques centrals valencianes [Doctoral dissertation, Universitat de Valencia]. http://hdl.handle.net/10550/38538
Quercus spp.	Quercus ilex	Quercus ilex	Spain	Europe	Flour	Flour			IECTB/Conect-e	Catani, M., Amaya Corchuelo, S., Diaz Aguilar A.L. (2001). Comer en Tentudía: aproximación etnográfica a la comida y a los hábitos de vida de las gentes de la comarca de Tentudía en los últimos setenta años. Centro de Desarrollo Comarcal de Tentudía. Badajoz.
Quercus spp.	Quercus ilex	Quercus ilex	Spain	Europe	Flour	Flour				Pellicer i Bataller, J. (2004). Recerques etnobotàniques al territori diànic o comarques centrals valencianes [Doctoral dissertation, Universitat de Valencia]. http://hdl.handle.net/10550/38538
Quercus spp.	Quercus ilex	Quercus ilex	Spain	Europe	Oil	Other uses				Granzow de la Cerda, I. (with Blanco, J. F., & Mata Pérez, E.). (1993). Etnobotánica: (El mundo vegetal en la tradición). Centro de Cultura Tradicional Ángel Carril. https://www.institutodelasidentidades.es/publicaciones/archivo-tradiciones-salmantinas/04-etnobotanica-84-87339-23-9.pdf
Quercus spp.	Quercus ilex	Quercus ilex	Spain	Europe	Oil	Other uses			IECTB/Conect-e	Tejerina, Á. (2010). Usos y saberes sobre las plantas de Monfragüe. Etnobotánica de la Comarca Natural (1st ed.). Cáceres: itomongrágüe.
Quercus spp.	Quercus sp.	Quercus sp.	Spain	Europe	Alcoholic beverage	Alcoholic beverage			IECTB/Conect-e	Pardo-de-Santayana, M. (2003). Las plantas en la cultura tradicional de la antigua merindad de Campoo [Doctoral dissertation, Departamento de Biología, Facultad de Ciencias, Universidad Autónoma de Madrid]. https://bibdigital.rjb.csic.es/records/item/1526051-las-plantas-en-la-cultura-tradicional-de-la-antigua-merindad-de-campoo?offset=2
Quercus spp.	Quercus ilex	Quercus ilex	Spain	Europe	Coffee substitute	Coffee substitute			IECTB/Conect-e	Tejerina, Á. (2010). Usos y saberes sobre las plantas de Monfragüe. Etnobotánica de la Comarca Natural (1st ed.). Cáceres: itomongrágüe.
Quercus spp.	Quercus suber	Quercus suber	Spain	Europe	Toasted	Cooked			IECTB/Conect-e	Velasco, J. M., Criado, J., & Blanco, E. (2010). Usos tradicionales de las plantas en la provincia de Salamanca: Una aproximación al estudio de las relaciones de las plantas y los pueblos de Salamanca. Instituto de las Identidades, Diputación de Salamanca. https://dialnet.unirioja.es/servlet/libro?codigo=892475
Quercus spp.	Quercus ilex	Quercus ilex	Spain	Europe	Raw	Raw				Menendez-Baceta, G., Aceituno-Mata, L., Tardío, J., Reyes-García, V., & Pardo-de-Santayana, M. (2012). Wild edible plants traditionally gathered in Gorbeialdea (Biscay, Basque Country). Genetic Resources and Crop Evolution, 59(7), 1329–1347. https://doi.org/10.1007/s10722-011-9760-z
Quercus spp.	Quercus ilex	Quercus ilex	Spain	Europe	Flour	Flour				Menendez-Baceta, G., Aceituno-Mata, L., Tardío, J., Reyes-García, V., & Pardo-de-Santayana, M. (2012). Wild edible plants traditionally gathered in Gorbeialdea (Biscay, Basque Country). Genetic Resources and Crop Evolution, 59(7), 1329–1347. https://doi.org/10.1007/s10722-011-9760-z
Quercus spp.	Quercus ilex	Quercus ilex	Spain	Europe	Roasted	Cooked				Menendez-Baceta, G., Aceituno-Mata, L., Tardío, J., Reyes-García, V., & Pardo-de-Santayana, M. (2012). Wild edible plants traditionally gathered in Gorbeialdea (Biscay, Basque Country). Genetic Resources and Crop Evolution, 59(7), 1329–1347. https://doi.org/10.1007/s10722-011-9760-z
Quercus spp.	Quercus robur	Quercus robur	Spain	Europe	Raw	Raw				Menendez-Baceta, G., Aceituno-Mata, L., Tardío, J., Reyes-García, V., & Pardo-de-Santayana, M. (2012). Wild edible plants traditionally gathered in Gorbeialdea (Biscay, Basque Country). Genetic Resources and Crop Evolution, 59(7), 1329–1347. https://doi.org/10.1007/s10722-011-9760-z
Quercus spp.	Quercus robur	Quercus robur	Spain	Europe	Flour	Flour				Menendez-Baceta, G., Aceituno-Mata, L., Tardío, J., Reyes-García, V., & Pardo-de-Santayana, M. (2012). Wild edible plants traditionally gathered in Gorbeialdea (Biscay, Basque Country). Genetic Resources and Crop Evolution, 59(7), 1329–1347. https://doi.org/10.1007/s10722-011-9760-z
Quercus spp.	Quercus robur	Quercus robur	Spain	Europe	Roasted	Cooked				Menendez-Baceta, G., Aceituno-Mata, L., Tardío, J., Reyes-García, V., & Pardo-de-Santayana, M. (2012). Wild edible plants traditionally gathered in Gorbeialdea (Biscay, Basque Country). Genetic Resources and Crop Evolution, 59(7), 1329–1347. https://doi.org/10.1007/s10722-011-9760-z
Quercus spp.	Quercus ilex	Quercus ilex	Spain	Europe	Flour	Flour				Menendez-Baceta, G., Aceituno-Mata, L., Tardío, J., Reyes-García, V., & Pardo-de-Santayana, M. (2012). Wild edible plants traditionally gathered in Gorbeialdea (Biscay, Basque Country). Genetic Resources and Crop Evolution, 59(7), 1329–1347. https://doi.org/10.1007/s10722-011-9760-z
Quercus spp.	Quercus ilex	Quercus ilex	Spain	Europe	Flour	Flour				Menendez-Baceta, G., Aceituno-Mata, L., Tardío, J., Reyes-García, V., & Pardo-de-Santayana, M. (2012). Wild edible plants traditionally gathered in Gorbeialdea (Biscay, Basque Country). Genetic Resources and Crop Evolution, 59(7), 1329–1347. https://doi.org/10.1007/s10722-011-9760-z
Quercus spp.	Quercus robur	Quercus robur	Spain	Europe	Flour	Flour				Menendez-Baceta, G., Aceituno-Mata, L., Tardío, J., Reyes-García, V., & Pardo-de-Santayana, M. (2012). Wild edible plants traditionally gathered in Gorbeialdea (Biscay, Basque Country). Genetic Resources and Crop Evolution, 59(7), 1329–1347. https://doi.org/10.1007/s10722-011-9760-z
Quercus spp.	Quercus robur	Quercus robur	Spain	Europe	Flour	Flour				Menendez-Baceta, G., Aceituno-Mata, L., Tardío, J., Reyes-García, V., & Pardo-de-Santayana, M. (2012). Wild edible plants traditionally gathered in Gorbeialdea (Biscay, Basque Country). Genetic Resources and Crop Evolution, 59(7), 1329–1347. https://doi.org/10.1007/s10722-011-9760-z
Quercus spp.	Quercus petraea	Quercus petraea	Spain	Europe	Raw	Raw				Pascual, J. C., & Herrero, B. (2017). Wild food plants gathered in the upper Pisuerga river basin, Palencia, Spain. Botany Letters, 164(3), 263–272. https://doi.org/10.1080/23818107.2017.1328314
Quercus spp.	Quercus petraea	Quercus petraea	Spain	Europe	Roasted	Cooked	Causes headache			Pascual, J. C., & Herrero, B. (2017). Wild food plants gathered in the upper Pisuerga river basin, Palencia, Spain. Botany Letters, 164(3), 263–272. https://doi.org/10.1080/23818107.2017.1328314
Quercus spp.	Quercus petraea	Quercus petraea	Spain	Europe	Alcoholic beverage	Alcoholic beverage				Pascual, J. C., & Herrero, B. (2017). Wild food plants gathered in the upper Pisuerga river basin, Palencia, Spain. Botany Letters, 164(3), 263–272. https://doi.org/10.1080/23818107.2017.1328314
Quercus spp.	Quercus ilex subsp. ballota	Quercus rotundifolia	Spain	Europe	Raw	Raw				García-Gómez, E., Pérez-Badia, R., Pereira, J., & K. Puri, R. (2017). The Consumption of Acorns (from Quercus spp.) in the Central West of the Iberian Peninsula in the 20th Century. Economic Botany, 71(3), 256–268. https://doi.org/10.1007/s12231-017-9391-1
Quercus spp.	Quercus ilex subsp. ballota	Quercus rotundifolia	Spain	Europe	Dried	Dried				García-Gómez, E., Pérez-Badia, R., Pereira, J., & K. Puri, R. (2017). The Consumption of Acorns (from Quercus spp.) in the Central West of the Iberian Peninsula in the 20th Century. Economic Botany, 71(3), 256–268. https://doi.org/10.1007/s12231-017-9391-1
Quercus spp.	Quercus ilex subsp. ballota	Quercus rotundifolia	Spain	Europe	Raw	Raw				García-Gómez, E., Pérez-Badia, R., Pereira, J., & K. Puri, R. (2017). The Consumption of Acorns (from Quercus spp.) in the Central West of the Iberian Peninsula in the 20th Century. Economic Botany, 71(3), 256–268. https://doi.org/10.1007/s12231-017-9391-1
Quercus spp.	Quercus ilex subsp. ballota	Quercus rotundifolia	Spain	Europe	Raw	Raw				García-Gómez, E., Pérez-Badia, R., Pereira, J., & K. Puri, R. (2017). The Consumption of Acorns (from Quercus spp.) in the Central West of the Iberian Peninsula in the 20th Century. Economic Botany, 71(3), 256–268. https://doi.org/10.1007/s12231-017-9391-1
Quercus spp.	Quercus ilex subsp. ballota	Quercus rotundifolia	Spain	Europe	Boiled	Cooked				García-Gómez, E., Pérez-Badia, R., Pereira, J., & K. Puri, R. (2017). The Consumption of Acorns (from Quercus spp.) in the Central West of the Iberian Peninsula in the 20th Century. Economic Botany, 71(3), 256–268. https://doi.org/10.1007/s12231-017-9391-1
Quercus spp.	Quercus ilex subsp. ballota	Quercus rotundifolia	Spain	Europe	Roasted	Cooked				García-Gómez, E., Pérez-Badia, R., Pereira, J., & K. Puri, R. (2017). The Consumption of Acorns (from Quercus spp.) in the Central West of the Iberian Peninsula in the 20th Century. Economic Botany, 71(3), 256–268. https://doi.org/10.1007/s12231-017-9391-1
Quercus spp.	Quercus ilex subsp. ballota	Quercus rotundifolia	Spain	Europe	Toasted	Cooked				García-Gómez, E., Pérez-Badia, R., Pereira, J., & K. Puri, R. (2017). The Consumption of Acorns (from Quercus spp.) in the Central West of the Iberian Peninsula in the 20th Century. Economic Botany, 71(3), 256–268. https://doi.org/10.1007/s12231-017-9391-1
Quercus spp.	Quercus ilex subsp. ballota	Quercus rotundifolia	Spain	Europe	Flour	Flour				García-Gómez, E., Pérez-Badia, R., Pereira, J., & K. Puri, R. (2017). The Consumption of Acorns (from Quercus spp.) in the Central West of the Iberian Peninsula in the 20th Century. Economic Botany, 71(3), 256–268. https://doi.org/10.1007/s12231-017-9391-1
Quercus spp.	Quercus ilex subsp. ballota	Quercus rotundifolia	Spain	Europe	Flour	Flour				García-Gómez, E., Pérez-Badia, R., Pereira, J., & K. Puri, R. (2017). The Consumption of Acorns (from Quercus spp.) in the Central West of the Iberian Peninsula in the 20th Century. Economic Botany, 71(3), 256–268. https://doi.org/10.1007/s12231-017-9391-1
Quercus spp.	Quercus ilex subsp. ballota	Quercus rotundifolia	Spain	Europe	Flour	Flour				García-Gómez, E., Pérez-Badia, R., Pereira, J., & K. Puri, R. (2017). The Consumption of Acorns (from Quercus spp.) in the Central West of the Iberian Peninsula in the 20th Century. Economic Botany, 71(3), 256–268. https://doi.org/10.1007/s12231-017-9391-1
Quercus spp.	Quercus ilex subsp. ballota	Quercus rotundifolia	Spain	Europe	Ingredient for bread and pastry	Baked goods				García-Gómez, E., Pérez-Badia, R., Pereira, J., & K. Puri, R. (2017). The Consumption of Acorns (from Quercus spp.) in the Central West of the Iberian Peninsula in the 20th Century. Economic Botany, 71(3), 256–268. https://doi.org/10.1007/s12231-017-9391-1
Quercus spp.	Quercus ilex subsp. ballota	Quercus rotundifolia	Spain	Europe	Nougat	Sweets				García-Gómez, E., Pérez-Badia, R., Pereira, J., & K. Puri, R. (2017). The Consumption of Acorns (from Quercus spp.) in the Central West of the Iberian Peninsula in the 20th Century. Economic Botany, 71(3), 256–268. https://doi.org/10.1007/s12231-017-9391-1
Quercus spp.	Quercus ilex subsp. ballota	Quercus rotundifolia	Spain	Europe	Candied nuts	Sweets				García-Gómez, E., Pérez-Badia, R., Pereira, J., & K. Puri, R. (2017). The Consumption of Acorns (from Quercus spp.) in the Central West of the Iberian Peninsula in the 20th Century. Economic Botany, 71(3), 256–268. https://doi.org/10.1007/s12231-017-9391-1
Quercus spp.	Quercus ilex subsp. ballota	Quercus rotundifolia	Spain	Europe	Flour	Flour				García-Gómez, E., Pérez-Badia, R., Pereira, J., & K. Puri, R. (2017). The Consumption of Acorns (from Quercus spp.) in the Central West of the Iberian Peninsula in the 20th Century. Economic Botany, 71(3), 256–268. https://doi.org/10.1007/s12231-017-9391-1
Quercus spp.	Quercus ilex subsp. ballota	Quercus rotundifolia	Spain	Europe	Nougat	Sweets				García-Gómez, E., Pérez-Badia, R., Pereira, J., & K. Puri, R. (2017). The Consumption of Acorns (from Quercus spp.) in the Central West of the Iberian Peninsula in the 20th Century. Economic Botany, 71(3), 256–268. https://doi.org/10.1007/s12231-017-9391-1
Quercus spp.	Quercus ilex subsp. ballota	Quercus rotundifolia	Spain	Europe	Coffee substitute	Coffee substitute				García-Gómez, E., Pérez-Badia, R., Pereira, J., & K. Puri, R. (2017). The Consumption of Acorns (from Quercus spp.) in the Central West of the Iberian Peninsula in the 20th Century. Economic Botany, 71(3), 256–268. https://doi.org/10.1007/s12231-017-9391-1
Quercus spp.	Quercus ilex subsp. ballota	Quercus rotundifolia	Spain	Europe	Oil	Other uses				García-Gómez, E., Pérez-Badia, R., Pereira, J., & K. Puri, R. (2017). The Consumption of Acorns (from Quercus spp.) in the Central West of the Iberian Peninsula in the 20th Century. Economic Botany, 71(3), 256–268. https://doi.org/10.1007/s12231-017-9391-1
Quercus spp.	Quercus ilex subsp. ballota	Quercus rotundifolia	Spain	Europe	Flour	Flour				García-Gómez, E., Pérez-Badia, R., Pereira, J., & K. Puri, R. (2017). The Consumption of Acorns (from Quercus spp.) in the Central West of the Iberian Peninsula in the 20th Century. Economic Botany, 71(3), 256–268. https://doi.org/10.1007/s12231-017-9391-1
Quercus spp.	Quercus ilex subsp. ballota	Quercus rotundifolia	Spain	Europe	Omelette	Cooked				García-Gómez, E., Pérez-Badia, R., Pereira, J., & K. Puri, R. (2017). The Consumption of Acorns (from Quercus spp.) in the Central West of the Iberian Peninsula in the 20th Century. Economic Botany, 71(3), 256–268. https://doi.org/10.1007/s12231-017-9391-1
Quercus spp.	Quercus ilex subsp. ballota	Quercus rotundifolia	Spain	Europe	Flour	Flour				García-Gómez, E., Pérez-Badia, R., Pereira, J., & K. Puri, R. (2017). The Consumption of Acorns (from Quercus spp.) in the Central West of the Iberian Peninsula in the 20th Century. Economic Botany, 71(3), 256–268. https://doi.org/10.1007/s12231-017-9391-1
Quercus spp.	Quercus ilex subsp. ballota	Quercus rotundifolia	Spain	Europe	Alcoholic beverage	Alcoholic beverage				García-Gómez, E., Pérez-Badia, R., Pereira, J., & K. Puri, R. (2017). The Consumption of Acorns (from Quercus spp.) in the Central West of the Iberian Peninsula in the 20th Century. Economic Botany, 71(3), 256–268. https://doi.org/10.1007/s12231-017-9391-1
Quercus spp.	Quercus ilex subsp. ballota	Quercus rotundifolia	Spain	Europe	Stew or braised	Cooked				García-Gómez, E., Pérez-Badia, R., Pereira, J., & K. Puri, R. (2017). The Consumption of Acorns (from Quercus spp.) in the Central West of the Iberian Peninsula in the 20th Century. Economic Botany, 71(3), 256–268. https://doi.org/10.1007/s12231-017-9391-1
Quercus spp.	Quercus ilex subsp. ballota	Quercus rotundifolia	Spain	Europe	Preserve	Savoury preserves	Contains tannins			García-Gómez, E., Pérez-Badia, R., Pereira, J., & K. Puri, R. (2017). The Consumption of Acorns (from Quercus spp.) in the Central West of the Iberian Peninsula in the 20th Century. Economic Botany, 71(3), 256–268. https://doi.org/10.1007/s12231-017-9391-1
Quercus spp.	Quercus faginea	Quercus faginea	Spain	Europe	Raw	Raw				Ramiro, J. M., González-Tejero, M. R., & Sánchez Rojas, C. (2005). Ethnobotany in Sierra de Huelva (South Spain): Wild edible plants. The Fourth International Congress of Ethnobotany (ICEB 2005), Istanbul, Turkey.
Quercus spp.	Quercus faginea	Quercus faginea	Spain	Europe	Roasted	Cooked				Ramiro, J. M., González-Tejero, M. R., & Sánchez Rojas, C. (2005). Ethnobotany in Sierra de Huelva (South Spain): Wild edible plants. The Fourth International Congress of Ethnobotany (ICEB 2005), Istanbul, Turkey.
Quercus spp.	Quercus faginea	Quercus faginea	Spain	Europe	Coffee substitute	Coffee substitute				Ramiro, J. M., González-Tejero, M. R., & Sánchez Rojas, C. (2005). Ethnobotany in Sierra de Huelva (South Spain): Wild edible plants. The Fourth International Congress of Ethnobotany (ICEB 2005), Istanbul, Turkey.
Quercus spp.	Quercus coccifera	Quercus coccifera	Spain	Europe	Raw	Raw				Ramiro, J. M., González-Tejero, M. R., & Sánchez Rojas, C. (2005). Ethnobotany in Sierra de Huelva (South Spain): Wild edible plants. The Fourth International Congress of Ethnobotany (ICEB 2005), Istanbul, Turkey.
Quercus spp.	Quercus coccifera	Quercus coccifera	Spain	Europe	Roasted	Cooked				Ramiro, J. M., González-Tejero, M. R., & Sánchez Rojas, C. (2005). Ethnobotany in Sierra de Huelva (South Spain): Wild edible plants. The Fourth International Congress of Ethnobotany (ICEB 2005), Istanbul, Turkey.
Quercus spp.	Quercus coccifera	Quercus coccifera	Spain	Europe	Coffee substitute	Coffee substitute				Ramiro, J. M., González-Tejero, M. R., & Sánchez Rojas, C. (2005). Ethnobotany in Sierra de Huelva (South Spain): Wild edible plants. The Fourth International Congress of Ethnobotany (ICEB 2005), Istanbul, Turkey.
Quercus spp.	Quercus humilis	Quercus pubescens subsp. pubescens	Spain	Europe	Raw	Raw			IECTB/Conect-e	Pérez, D. (2007). La Bellota. Alimento de humanos. Avnia. 17, 106-112.
Quercus spp.	Quercus humilis	Quercus pubescens subsp. pubescens	Spain	Europe	Roasted	Cooked			IECTB/Conect-e	Pérez, D. (2007). La Bellota. Alimento de humanos. Avnia. 17, 106-112.
Quercus spp.	Quercus humilis	Quercus pubescens subsp. pubescens	Spain	Europe	Coffee substitute	Coffee substitute			IECTB/Conect-e	Pérez, D. (2007). La Bellota. Alimento de humanos. Avnia. 17, 106-112.
Quercus spp.	Quercus ilex subsp. ilex	Quercus ilex	Spain	Europe	Raw	Raw			IECTB/Conect-e	Pérez, D. (2007). La Bellota. Alimento de humanos. Avnia. 17, 106-112.
Quercus spp.	Quercus ilex subsp. ilex	Quercus ilex	Spain	Europe	Roasted	Cooked			IECTB/Conect-e	Pérez, D. (2007). La Bellota. Alimento de humanos. Avnia. 17, 106-112.
Quercus spp.	Quercus ilex subsp. ilex	Quercus ilex	Spain	Europe	Coffee substitute	Coffee substitute			IECTB/Conect-e	Pérez, D. (2007). La Bellota. Alimento de humanos. Avnia. 17, 106-112.
Quercus spp.	Quercus ilex subsp. ilex	Quercus ilex	Spain	Europe	Boiled	Cooked			IECTB/Conect-e	Pérez, D. (2007). La Bellota. Alimento de humanos. Avnia. 17, 106-112.
Quercus spp.	Quercus ilex subsp. ilex	Quercus ilex	Spain	Europe	Flour	Flour			IECTB/Conect-e	Pérez, D. (2007). La Bellota. Alimento de humanos. Avnia. 17, 106-112.
Quercus spp.	Quercus ilex subsp. ilex	Quercus ilex	Spain	Europe	Flour	Flour			IECTB/Conect-e	Pérez, D. (2007). La Bellota. Alimento de humanos. Avnia. 17, 106-112.
Quercus spp.	Quercus ilex subsp. ilex	Quercus ilex	Spain	Europe	Flour	Flour			IECTB/Conect-e	Pérez, D. (2007). La Bellota. Alimento de humanos. Avnia. 17, 106-112.
Quercus spp.	Quercus petraea	Quercus petraea	Spain	Europe	Raw	Raw			IECTB/Conect-e	Pérez, D. (2007). La Bellota. Alimento de humanos. Avnia. 17, 106-112.
Quercus spp.	Quercus petraea	Quercus petraea	Spain	Europe	Roasted	Cooked			IECTB/Conect-e	Pérez, D. (2007). La Bellota. Alimento de humanos. Avnia. 17, 106-112.
Quercus spp.	Quercus petraea	Quercus petraea	Spain	Europe	Coffee substitute	Coffee substitute			IECTB/Conect-e	Pérez, D. (2007). La Bellota. Alimento de humanos. Avnia. 17, 106-112.
Quercus spp.	Quercus petraea	Quercus petraea	Spain	Europe	Dried	Dried			IECTB/Conect-e	Pérez, D. (2007). La Bellota. Alimento de humanos. Avnia. 17, 106-112.
Quercus spp.	Quercus pyrenaica	Quercus pyrenaica	Spain	Europe	Boiled	Cooked			IECTB/Conect-e	Pérez, D. (2007). La Bellota. Alimento de humanos. Avnia. 17, 106-112.
Quercus spp.	Quercus pyrenaica	Quercus pyrenaica	Spain	Europe	Raw	Raw			IECTB/Conect-e	Pérez, D. (2007). La Bellota. Alimento de humanos. Avnia. 17, 106-112.
Quercus spp.	Quercus pyrenaica	Quercus pyrenaica	Spain	Europe	Roasted	Cooked			IECTB/Conect-e	Pérez, D. (2007). La Bellota. Alimento de humanos. Avnia. 17, 106-112.
Quercus spp.	Quercus robur	Quercus robur	Spain	Europe	Coffee substitute	Coffee substitute			IECTB/Conect-e	Pérez, D. (2007). La Bellota. Alimento de humanos. Avnia. 17, 106-112.
Quercus spp.	Quercus robur	Quercus robur	Spain	Europe	Grilled (on coals)	Cooked			IECTB/Conect-e	Pérez, D. (2007). La Bellota. Alimento de humanos. Avnia. 17, 106-112.
Quercus spp.	Quercus robur	Quercus robur	Spain	Europe	Boiled	Cooked			IECTB/Conect-e	Pérez, D. (2007). La Bellota. Alimento de humanos. Avnia. 17, 106-112.
Quercus spp.	Quercus suber	Quercus suber	Spain	Europe	Raw	Raw				García-Gómez, E., Pérez-Badia, R., Pereira, J., & K. Puri, R. (2017). The Consumption of Acorns (from Quercus spp.) in the Central West of the Iberian Peninsula in the 20th Century. Economic Botany, 71(3), 256–268. https://doi.org/10.1007/s12231-017-9391-1
Quercus spp.	Quercus suber	Quercus suber	Spain	Europe	Coffee substitute	Coffee substitute				García-Gómez, E., Pérez-Badia, R., Pereira, J., & K. Puri, R. (2017). The Consumption of Acorns (from Quercus spp.) in the Central West of the Iberian Peninsula in the 20th Century. Economic Botany, 71(3), 256–268. https://doi.org/10.1007/s12231-017-9391-1
Quercus spp.	Quercus ilex	Quercus ilex	Spain	Europe	Raw	Raw	Contains tannins			Basque Culinary Center. (2022). Silvestre: La gastronomía de las plantas. Planeta Gastro.
Quercus spp.	Quercus ilex	Quercus ilex	Spain	Europe	Cooked	Cooked	Contains tannins			Basque Culinary Center. (2022). Silvestre: La gastronomía de las plantas. Planeta Gastro.
Quercus spp.	Quercus ilex	Quercus ilex	Spain	Europe	Dried	Dried	Contains tannins			Basque Culinary Center. (2022). Silvestre: La gastronomía de las plantas. Planeta Gastro.
Quercus spp.	Quercus ilex	Quercus ilex	Spain	Europe	Toasted	Cooked	Contains tannins			Basque Culinary Center. (2022). Silvestre: La gastronomía de las plantas. Planeta Gastro.
Quercus spp.	Quercus ilex	Quercus ilex	Spain	Europe	Flour	Flour	Contains tannins			Basque Culinary Center. (2022). Silvestre: La gastronomía de las plantas. Planeta Gastro.
Quercus spp.	Quercus ilex	Quercus ilex	Spain	Europe	Flour	Flour	Contains tannins			Basque Culinary Center. (2022). Silvestre: La gastronomía de las plantas. Planeta Gastro.
Quercus spp.	Quercus ilex	Quercus ilex	Spain	Europe	Flour	Flour				Basque Culinary Center. (2022). Silvestre: La gastronomía de las plantas. Planeta Gastro.
Quercus spp.	Quercus ilex	Quercus ilex	Spain	Europe	Coffee substitute	Coffee substitute				Basque Culinary Center. (2022). Silvestre: La gastronomía de las plantas. Planeta Gastro.
Quercus spp.	Quercus ilex	Quercus ilex	Spain	Europe	Unspecified non-alcoholic beverage	Non-alcoholic beverage				Basque Culinary Center. (2022). Silvestre: La gastronomía de las plantas. Planeta Gastro.
Quercus spp.	Quercus ilex	Quercus ilex	Spain	Europe	Alcoholic beverage	Alcoholic beverage				Basque Culinary Center. (2022). Silvestre: La gastronomía de las plantas. Planeta Gastro.
Quercus spp.	Quercus ilex	Quercus ilex	Spain	Europe	Pickled	Savoury preserves				Basque Culinary Center. (2022). Silvestre: La gastronomía de las plantas. Planeta Gastro.
Quercus spp.	Quercus robur	Quercus robur	Spain	Europe	Raw	Raw	Contains tannins			Basque Culinary Center. (2022). Silvestre: La gastronomía de las plantas. Planeta Gastro.
Quercus spp.	Quercus robur	Quercus robur	Spain	Europe	Cooked	Cooked	Contains tannins			Basque Culinary Center. (2022). Silvestre: La gastronomía de las plantas. Planeta Gastro.
Quercus spp.	Quercus robur	Quercus robur	Spain	Europe	Dried	Dried	Contains tannins			Basque Culinary Center. (2022). Silvestre: La gastronomía de las plantas. Planeta Gastro.
Quercus spp.	Quercus robur	Quercus robur	Spain	Europe	Toasted	Cooked	Contains tannins			Basque Culinary Center. (2022). Silvestre: La gastronomía de las plantas. Planeta Gastro.
Quercus spp.	Quercus robur	Quercus robur	Spain	Europe	Coffee substitute	Coffee substitute				Basque Culinary Center. (2022). Silvestre: La gastronomía de las plantas. Planeta Gastro.
Quercus spp.	Quercus robur	Quercus robur	Spain	Europe	Unspecified non-alcoholic beverage	Non-alcoholic beverage				Basque Culinary Center. (2022). Silvestre: La gastronomía de las plantas. Planeta Gastro.
Quercus spp.	Quercus robur	Quercus robur	Spain	Europe	Alcoholic beverage	Alcoholic beverage				Basque Culinary Center. (2022). Silvestre: La gastronomía de las plantas. Planeta Gastro.
Quercus spp.	Quercus petraea	Quercus petraea	Slovenia	Europe	Coffee substitute	Coffee substitute				Kristanc, A. P., Kreft, S., Krajsek, S. S., & Kristanc, L. (2024). Traditional Use of Wild Edible Plants in Slovenia: A Field Study and an Ethnobotanical Literature Review. Plants, 13, 621. https://doi.org/10.3390/plants13050621
Quercus spp.	Quercus robur	Quercus robur	Slovenia	Europe	Coffee substitute	Coffee substitute				Kristanc, A. P., Kreft, S., Krajsek, S. S., & Kristanc, L. (2024). Traditional Use of Wild Edible Plants in Slovenia: A Field Study and an Ethnobotanical Literature Review. Plants, 13, 621. https://doi.org/10.3390/plants13050621
Quercus spp.	Quercus sp.	Quercus sp.	Slovenia	Europe	Flour	Flour				Kristanc, A. P., Kreft, S., Krajsek, S. S., & Kristanc, L. (2024). Traditional Use of Wild Edible Plants in Slovenia: A Field Study and an Ethnobotanical Literature Review. Plants, 13, 621. https://doi.org/10.3390/plants13050621
Quercus spp.	Quercus pubescens	Quercus pubescens	Slovenia	Europe	Coffee substitute	Coffee substitute				Vitasović Kosić, I., Kaligarič, M., & Juračak, J. (2021). Divergence of Ethnobotanical Knowledge of Slovenians on the Edge of the Mediterranean as a Result of Historical, Geographical and Cultural Drivers. Plants, 10(10), 2087. https://doi.org/10.3390/plants10102087
Quercus spp.	Quercus pubescens	Quercus pubescens	Slovenia	Europe	Coffee substitute	Coffee substitute				Vitasović Kosić, I., Kaligarič, M., & Juračak, J. (2021). Divergence of Ethnobotanical Knowledge of Slovenians on the Edge of the Mediterranean as a Result of Historical, Geographical and Cultural Drivers. Plants, 10(10), 2087. https://doi.org/10.3390/plants10102087
Quercus spp.	Quercus pubescens	Quercus pubescens	Slovenia	Europe	Flour	Flour				Vitasović Kosić, I., Kaligarič, M., & Juračak, J. (2021). Divergence of Ethnobotanical Knowledge of Slovenians on the Edge of the Mediterranean as a Result of Historical, Geographical and Cultural Drivers. Plants, 10(10), 2087. https://doi.org/10.3390/plants10102087
Quercus spp.	Quercus sp.	Quercus sp.	Slovakia	Europe	Raw	Raw				Łuczaj, Ł. (2012). Ethnobotanical review of wild edible plants of Slovakia. Acta Societatis Botanicorum Poloniae, 81(4). http://agro.icm.edu.pl/agro/element/bwmeta1.element.agro-a9a6973d-a03b-4c79-8e54-9a68b54367c9
Quercus spp.	Quercus sp.	Quercus sp.	Slovakia	Europe	Flour	Flour				Stoličná, R. (2016). Possibilities of Using Wild Plants in the Traditional Culinary Culture of Slovakia. Slovak Ethnology, 64(2), 241–250. https://www.sav.sk/journals/uploads/0109144610%20slovensky_narodopis_2016_2-stolicna.pdf
Quercus spp.	Quercus sp.	Quercus sp.	Slovakia	Europe	Flour	Flour				Stoličná, R. (2016). Possibilities of Using Wild Plants in the Traditional Culinary Culture of Slovakia. Slovak Ethnology, 64(2), 241–250. https://www.sav.sk/journals/uploads/0109144610%20slovensky_narodopis_2016_2-stolicna.pdf
Quercus spp.	Quercus sp.	Quercus sp.	Serbia	Europe	Coffee substitute	Coffee substitute				Jarić, S., Mačukanović-Jocić, M., Djurdjević, L., Mitrović, M., Kostić, O., Karadzić, B., & Pavlović, P. (2015). An ethnobotanical survey of traditionally used plants on Suva planina mountain (south-eastern Serbia). Journal of Ethnopharmacology, 175, 93–108. https://doi.org/10.1016/j.jep.2015.09.002
Quercus spp.	Quercus rotundifolia	Quercus rotundifolia	Portugal	Europe	Raw	Raw				Mendonça de Carvalho, L. M. (2006). Estudos de etnobotânica e botânica económica no Alentejo [Doctoral dissertation, Faculdade de Ciências e Tecnologia da Universidade de Coimbra]. https://estudogeral.uc.pt/handle/10316/2078
Quercus spp.	Quercus robur	Quercus robur	Poland	Europe	Flour	Flour				Łuczaj, Ł., & Szymański, W. M. (2007). Wild vascular plants gathered for consumption in the Polish countryside: A review. Journal of Ethnobiology and Ethnomedicine, 3(1), 17. https://doi.org/10.1186/1746-4269-3-17
Quercus spp.	Quercus petraea	Quercus petraea	Poland	Europe	Flour	Flour				Łuczaj, Ł., & Szymański, W. M. (2007). Wild vascular plants gathered for consumption in the Polish countryside: A review. Journal of Ethnobiology and Ethnomedicine, 3(1), 17. https://doi.org/10.1186/1746-4269-3-17
Quercus spp.	Quercus robur	Quercus robur	Poland	Europe	Boiled	Cooked				Łuczaj, Ł., & Szymański, W. M. (2007). Wild vascular plants gathered for consumption in the Polish countryside: A review. Journal of Ethnobiology and Ethnomedicine, 3(1), 17. https://doi.org/10.1186/1746-4269-3-17
Quercus spp.	Quercus petraea	Quercus petraea	Poland	Europe	Boiled	Cooked				Łuczaj, Ł., & Szymański, W. M. (2007). Wild vascular plants gathered for consumption in the Polish countryside: A review. Journal of Ethnobiology and Ethnomedicine, 3(1), 17. https://doi.org/10.1186/1746-4269-3-17
Quercus spp.	Quercus robur	Quercus robur	Poland	Europe	Coffee substitute	Coffee substitute				Łuczaj, Ł., & Szymański, W. M. (2007). Wild vascular plants gathered for consumption in the Polish countryside: A review. Journal of Ethnobiology and Ethnomedicine, 3(1), 17. https://doi.org/10.1186/1746-4269-3-17
Quercus spp.	Quercus petraea	Quercus petraea	Poland	Europe	Coffee substitute	Coffee substitute				Łuczaj, Ł., & Szymański, W. M. (2007). Wild vascular plants gathered for consumption in the Polish countryside: A review. Journal of Ethnobiology and Ethnomedicine, 3(1), 17. https://doi.org/10.1186/1746-4269-3-17
Quercus spp.	Quercus ilex	Quercus ilex	Pakistan	S Asia	Cooked	Cooked				Hussain, S. T., Muhammad, S., Khan, S., Hussain, W., & Pieroni, A. (2023). Ethnobotany for food security and ecological transition: Wild food plant gathering and consumption among four cultural groups in Kurram District, NW Pakistan. Journal of Ethnobiology and Ethnomedicine, 19(1), 35. https://doi.org/10.1186/s13002-023-00607-2
Quercus spp.	Quercus semecarpifolia	Quercus semecarpifolia	Pakistan	S Asia	Toasted	Cooked				Amin, M., Aziz, M. A., Pieroni, A., Nazir, A., Al‑Ghamdi, A. A., Kangal, A., Ahmad, K., & Abbasi, A. M. (2023). Edible wild plant species used by diferent linguistic groups of Kohistan Upper Khyber Pakhtunkhwa (KP), Pakistan. Journal of Ethnobiology and Ethnomedicine, 19(1), 6. https://doi.org/10.1186/s13002-023-00577-5
Quercus spp.	Quercus semecarpifolia	Quercus semecarpifolia	Pakistan	S Asia	Raw	Raw				Amin, M., Aziz, M. A., Pieroni, A., Nazir, A., Al‑Ghamdi, A. A., Kangal, A., Ahmad, K., & Abbasi, A. M. (2023). Edible wild plant species used by diferent linguistic groups of Kohistan Upper Khyber Pakhtunkhwa (KP), Pakistan. Journal of Ethnobiology and Ethnomedicine, 19(1), 6. https://doi.org/10.1186/s13002-023-00577-5
Quercus spp.	Quercus baloot	Quercus baloot	Pakistan	S Asia	Raw	Raw				Khan, A. H., Adil, M., Aziz, M. A., Sõukand, R., & Pieroni, A. (2023). Traditional foraging for ecological transition? Wild food ethnobotany among three ethnic groups in the highlands of the eastern Hindukush, North Pakistan. Journal of Ethnobiology and Ethnomedicine, 19, 9. https://doi.org/10.1186/s13002-023-00581-9
Quercus spp.	Quercus baloot	Quercus baloot	Pakistan	S Asia	Dried	Dried				Khan, A. H., Adil, M., Aziz, M. A., Sõukand, R., & Pieroni, A. (2023). Traditional foraging for ecological transition? Wild food ethnobotany among three ethnic groups in the highlands of the eastern Hindukush, North Pakistan. Journal of Ethnobiology and Ethnomedicine, 19, 9. https://doi.org/10.1186/s13002-023-00581-9
Quercus spp.	Quercus baloot	Quercus baloot	Pakistan	S Asia	Grilled (on coals)	Cooked				Abidullah, S., Rauf, A., Zaman, W., Ullah, F., Ayaz, A., Batool, F., & Saqib, S. (2023). Consumption of wild food plants among tribal communities of Pak-Afghan border, near Bajaur, Pakistan. Acta Ecologica Sinica, 43(2), 254–270. https://doi.org/10.1016/j.chnaes.2021.08.002
Quercus spp.	Quercus dilatata	Quercus floribunda	Pakistan	S Asia	Grilled (on coals)	Cooked				Abidullah, S., Rauf, A., Zaman, W., Ullah, F., Ayaz, A., Batool, F., & Saqib, S. (2023). Consumption of wild food plants among tribal communities of Pak-Afghan border, near Bajaur, Pakistan. Acta Ecologica Sinica, 43(2), 254–270. https://doi.org/10.1016/j.chnaes.2021.08.002
Quercus spp.	Quercus ilex	Quercus ilex	Pakistan	S Asia	Grilled (on coals)	Cooked				Abidullah, S., Rauf, A., Zaman, W., Ullah, F., Ayaz, A., Batool, F., & Saqib, S. (2023). Consumption of wild food plants among tribal communities of Pak-Afghan border, near Bajaur, Pakistan. Acta Ecologica Sinica, 43(2), 254–270. https://doi.org/10.1016/j.chnaes.2021.08.002
Quercus spp.	Quercus baloot	Quercus baloot	Pakistan	S Asia	Toasted	Cooked				Saqib, Z., & Sultan, A. (2005). Ethnobotany of Palas Valley, Pakistan. Ethnobotanical Leaflets, 2004(1), 11. https://opensiuc.lib.siu.edu/ebl/vol2004/iss1/11/
Quercus spp.	Quercus baloot	Quercus baloot	Pakistan	S Asia	Cooked on a flat grill	Cooked				Aziz, M. A., Ullah, Z., Al-Fatimi, M., De Chiara, M., Sõukand, R., & Pieroni, A. (2021). On the Trail of an Ancient Middle Eastern Ethnobotany: Traditional Wild Food Plants Gathered by Ormuri Speakers in Kaniguram, NW Pakistan. Biology, 10(4), Article 4. https://doi.org/10.3390/biology10040302
Quercus spp.	Quercus baloot	Quercus baloot	Pakistan	S Asia	Raw	Raw				Aziz, M. A., Ullah, Z., Al-Fatimi, M., De Chiara, M., Sõukand, R., & Pieroni, A. (2021). On the Trail of an Ancient Middle Eastern Ethnobotany: Traditional Wild Food Plants Gathered by Ormuri Speakers in Kaniguram, NW Pakistan. Biology, 10(4), Article 4. https://doi.org/10.3390/biology10040302
Quercus spp.	Quercus floribunda	Quercus floribunda	Pakistan	S Asia	Cooked on a flat grill	Cooked				Aziz, M. A., Ullah, Z., Al-Fatimi, M., De Chiara, M., Sõukand, R., & Pieroni, A. (2021). On the Trail of an Ancient Middle Eastern Ethnobotany: Traditional Wild Food Plants Gathered by Ormuri Speakers in Kaniguram, NW Pakistan. Biology, 10(4), Article 4. https://doi.org/10.3390/biology10040302
Quercus spp.	Quercus floribunda	Quercus floribunda	Pakistan	S Asia	Raw	Raw				Aziz, M. A., Ullah, Z., Al-Fatimi, M., De Chiara, M., Sõukand, R., & Pieroni, A. (2021). On the Trail of an Ancient Middle Eastern Ethnobotany: Traditional Wild Food Plants Gathered by Ormuri Speakers in Kaniguram, NW Pakistan. Biology, 10(4), Article 4. https://doi.org/10.3390/biology10040302
Quercus spp.	Quercus semecarpifolia	Quercus semecarpifolia	Pakistan	S Asia	Flour	Flour				Hamayun, M. (2005). Ethnobotany of some useful trees of Hindu-Kush mountain region: A case study of Swat Kohistan, District Swat, Pakistan. Ethnobotanical Leaflets, 2005(1). https://opensiuc.lib.siu.edu/ebl/vol2005/iss1/1/
Quercus spp.	Quercus dilatata	Quercus floribunda	Pakistan	S Asia	Raw	Raw				Hamayun, M. (2005). Ethnobotany of some useful trees of Hindu-Kush mountain region: A case study of Swat Kohistan, District Swat, Pakistan. Ethnobotanical Leaflets, 2005(1). https://opensiuc.lib.siu.edu/ebl/vol2005/iss1/1/
Quercus spp.	Quercus dilatata	Quercus floribunda	Pakistan	S Asia	Roasted	Cooked				Farooq, S., Barki, A., Khan, M. Y., & Fazal, H. (2012). Ethnobotanical Studies of the Flora of Tehsil Birmal in South Waziristan Agency, Pakistan. Pakistan Journal of Weed Science Research, 18(3), 277–291. https://www.researcherslinks.com/current-issues/ethnobotanical-studies-of-the-flora-of-tehsil-birmal-in-south-waziristan-agency-pakistan/38/5/8186
Quercus spp.	Quercus semecarpifolia	Quercus semecarpifolia	Pakistan	S Asia	Roasted	Cooked				Farooq, S., Barki, A., Khan, M. Y., & Fazal, H. (2012). Ethnobotanical Studies of the Flora of Tehsil Birmal in South Waziristan Agency, Pakistan. Pakistan Journal of Weed Science Research, 18(3), 277–291. https://www.researcherslinks.com/current-issues/ethnobotanical-studies-of-the-flora-of-tehsil-birmal-in-south-waziristan-agency-pakistan/38/5/8186
Quercus spp.	Quercus ilex	Quercus ilex	Morocco	N Africa	Raw	Raw				Ghanimi, R., Ouhammou, A., Ahouach, A., & Cherkaoui, M. (2022). Ethnobotanical study on wild edible plants traditionally used by Messiwa people, Morocco. Journal of Ethnobiology and Ethnomedicine, 18, 16. https://doi.org/10.1186/s13002-022-00500-4
Quercus spp.	Quercus ilex	Quercus ilex	Morocco	N Africa	Raw	Raw				Nassif, F., & Tanji, A. (2013). Gathered food plants in Morocco the long-forgotten species in ethnobotanical research. Life Sciences Leaflets, 37, 17–54. https://petsd.org/ojs/index.php/lifesciencesleaflets/article/view/505
Quercus spp.	Quercus suber	Quercus suber	Morocco	N Africa	Raw	Raw				Nassif, F., & Tanji, A. (2013). Gathered food plants in Morocco the long-forgotten species in ethnobotanical research. Life Sciences Leaflets, 37, 17–54. https://petsd.org/ojs/index.php/lifesciencesleaflets/article/view/505
Quercus spp.	Quercus suber	Quercus suber	Morocco	N Africa	Boiled	Cooked				Nassif, F., & Tanji, A. (2013). Gathered food plants in Morocco the long-forgotten species in ethnobotanical research. Life Sciences Leaflets, 37, 17–54. https://petsd.org/ojs/index.php/lifesciencesleaflets/article/view/505
Quercus spp.	Quercus suber	Quercus suber	Morocco	N Africa	Roasted	Cooked				Nassif, F., & Tanji, A. (2013). Gathered food plants in Morocco the long-forgotten species in ethnobotanical research. Life Sciences Leaflets, 37, 17–54. https://petsd.org/ojs/index.php/lifesciencesleaflets/article/view/505
Quercus spp.	Quercus crassifolia	Quercus crassifolia	Mexico	N America	Raw	Raw				Farfán, B., Casas, A., Ibarra-Manríquez, G., & Pérez-Negrón, E. (2007). Mazahua Ethnobotany and Subsistence in the Monarch Butterfly Biosphere Reserve, Mexico. Economic Botany, 61(2), 173–191. https://doi.org/10.1663/0013-0001(2007)61%255B173:MEASIT%255D2.0.CO;2
Quercus spp.	Quercus brandegeei	Quercus brandegeei	Mexico	N America	Roasted	Cooked				Pío-León, J. F., & Ortega-Rubio, A. (2020). Sociocultural and Environmental Interactions Between People and Wild Edible Plants: The Case of Sierra la Laguna Biosphere Reserve. In Socio-ecological Studies in Natural Protected Areas; Ortega-Rubio, A., pp. 325–335. Springer, Cham. https://doi-org.sire.ub.edu/10.1007/978-3-030-47264-1_16
Quercus spp.	Quercus brandegeei	Quercus brandegeei	Mexico	N America	Coffee substitute	Coffee substitute				Pío-León, J. F., & Ortega-Rubio, A. (2020). Sociocultural and Environmental Interactions Between People and Wild Edible Plants: The Case of Sierra la Laguna Biosphere Reserve. In Socio-ecological Studies in Natural Protected Areas; Ortega-Rubio, A., pp. 325–335. Springer, Cham. https://doi-org.sire.ub.edu/10.1007/978-3-030-47264-1_16
Quercus spp.	Quercus devia	Quercus devia	Mexico	N America	Coffee substitute	Coffee substitute				Pío-León, J. F., & Ortega-Rubio, A. (2020). Sociocultural and Environmental Interactions Between People and Wild Edible Plants: The Case of Sierra la Laguna Biosphere Reserve. In Socio-ecological Studies in Natural Protected Areas; Ortega-Rubio, A., pp. 325–335. Springer, Cham. https://doi-org.sire.ub.edu/10.1007/978-3-030-47264-1_16
Quercus spp.	Quercus brandegeei	Quercus brandegeei	Mexico	N America	Atole (traditional Mexican beverage)	Non-alcoholic beverage				Pío-León, J. F., Delgado-Vargas, F., León-de la Luz, J. L., & Ortega-Rubio, A. (2017). Prioritizing Wild Edible Plants for potential new crops based on Deciduous Forest traditional knowledge by a Rancher community. Botanical Sciences, 95(1), 47–59. https://doi.org/10.17129/botsci.772
Quercus spp.	Quercus brandegeei	Quercus brandegeei	Mexico	N America	Dried	Dried				Pío-León, J. F., Delgado-Vargas, F., León-de la Luz, J. L., & Ortega-Rubio, A. (2017). Prioritizing Wild Edible Plants for potential new crops based on Deciduous Forest traditional knowledge by a Rancher community. Botanical Sciences, 95(1), 47–59. https://doi.org/10.17129/botsci.772
Quercus spp.	Quercus tuberculata	Quercus tuberculata	Mexico	N America	Atole (traditional Mexican beverage)	Non-alcoholic beverage				Pío-León, J. F., Delgado-Vargas, F., León-de la Luz, J. L., & Ortega-Rubio, A. (2017). Prioritizing Wild Edible Plants for potential new crops based on Deciduous Forest traditional knowledge by a Rancher community. Botanical Sciences, 95(1), 47–59. https://doi.org/10.17129/botsci.772
Quercus spp.	Quercus tuberculata	Quercus tuberculata	Mexico	N America	Dried	Dried				Pío-León, J. F., Delgado-Vargas, F., León-de la Luz, J. L., & Ortega-Rubio, A. (2017). Prioritizing Wild Edible Plants for potential new crops based on Deciduous Forest traditional knowledge by a Rancher community. Botanical Sciences, 95(1), 47–59. https://doi.org/10.17129/botsci.772
Quercus spp.	Quercus brandegeei	Quercus brandegeei	Mexico	N America	Coffee substitute	Coffee substitute				Pío-León, J. F., Delgado-Vargas, F., León-de la Luz, J. L., & Ortega-Rubio, A. (2017). Prioritizing Wild Edible Plants for potential new crops based on Deciduous Forest traditional knowledge by a Rancher community. Botanical Sciences, 95(1), 47–59. https://doi.org/10.17129/botsci.772
Quercus spp.	Quercus tuberculata	Quercus tuberculata	Mexico	N America	Coffee substitute	Coffee substitute				Pío-León, J. F., Delgado-Vargas, F., León-de la Luz, J. L., & Ortega-Rubio, A. (2017). Prioritizing Wild Edible Plants for potential new crops based on Deciduous Forest traditional knowledge by a Rancher community. Botanical Sciences, 95(1), 47–59. https://doi.org/10.17129/botsci.772
Quercus spp.	Quercus rugosa	Quercus rugosa	Mexico	N America	Coffee substitute	Coffee substitute				Camou-Guerrero, A., Casas, A., Moreno-Calles, A. I., Aguilera-Lara, J., Garrido-Rojas, D., Rangel-Landa, S., Torres, I., Pérez-Negrón, E., Solís, L., Blancas, J., Guillén, S., Parra, F., & Rivera-Lozoya, E. (2016). Ethnobotany in Mexico: History, Development, and Perspectives. In Ethnobotany of Mexico (pp. 21–39). Springer. https://link.springer.com/chapter/10.1007/978-1-4614-6669-7_2
Quercus spp.	Quercus rugosa	Quercus rugosa	Mexico	N America	Flour	Flour				Narváez-Elizondo, R. E., González-Elizondo, M., González-Elizondo, M. S., Tena-Flores, J. A., & Castro-Castro, A. (2020). Edible ethnoflora of the southern tepehuans of Durango, Mexico. Polibotánica, 50, 245–277. https://doi.org/10.18387/polibotanica.50.15
[truncated: 1,108 more rows]
