# Supplementary material for: Reviving Forgotten Foods: From Traditional Knowledge to Innovative and Safe Mediterranean Food Design
Source: Foods. 2026 Jan 2;15(1):150. doi: 10.3390/foods15010150 (PMC12785694; doi:10.3390/foods15010150)
Supplement: Supplementary file 1 [file foods-15-00150-s001.zip › Tables S3_S4.xlsx]

## Sheet: Table S3
Table S3. Results of the Fisher’s exact test. with 100,000 Monte Carlo replicates. The resulting p-values were adjusted for multiple testing using the Bonferroni method.
Fisher's Exact Test for Count Data with simulated p-value (based on 1e+05 replicates)
p-value = 1e-05
	Alcoholic beverage	Non-alcoholic beverage	Coffee substitute	Raw	Dried	Cooked	Baked goods	Flour	Savoury preserves	Sweet preserves	Sauces	Condiment	Sweets	Nutritional supplement
Arbutus spp.	0.0365	0.033	0.0001	0	1	0	1	0	1	0.0001	1	1	1	0.8212
Fam. Pinaceae	1	1	0.1851	0.1631	1	1	1	0	0.0108	0.1211	1	0.1021	0.1666	1
Prunus spp.	0	1	0	1	0	0.3392	1	0	0.7828	1	1	1	1	0.0017
Quercus spp.	0	0	0	0	0.8822	0	0.4549	0	0.5515	0	0.2802	1	1	0
Rosa spp.	0.0011	0	0	0.0121	0.6295	0	1	0	1	0	1	1	1	0
Contingency table with frequencies used for analysis.
	Alcoholic beverage	Non-alcoholic beverage	Coffee substitute	Raw	Dried	Cooked	Baked goods	Flour	Savoury preserves	Sweet preserves	Sauces	Condiment	Sweets	Nutritional supplement
Arbutus spp.	54	4	0	137	8	9	7	0	0	81	0	2	1	0
Fam. Pinaceae	24	11	0	25	0	27	2	1	7	38	0	6	5	0
Prunus spp.	163	27	0	188	45	54	15	2	11	101	6	6	4	0
Quercus spp.	19	7	119	167	17	199	8	372	2	4	0	5	5	0
Rosa spp.	58	94	3	260	13	42	19	4	4	227	9	6	4	43

## Sheet: Table S4
Table S4. Data are expressed per 100 g of fresh weight. Dietary Reference Values (DRVs) correspond to those defined in the Annex to Directive 90/496/EEC or to EFSA reference intakes for healthy adults. Values highlighted in bold can be classified as “source of” as defined in the Annex to Directive 90/496/EEC or as amounts provided for by derogations granted according to Article 6 of Regulation (E…
	Arbutus unedo		Quercus ilex		Prunus spinosa		Rosa canina		DRVs
	Average	Range	Average	Range	Average	Range	Average	Range
Energy (kcal)	167	98–210	249	204-279	114	61–190	182.58	162-203	2
Proteins(g)	1.1	0.65–1.62	4.32	2.4-6.8	1.2	0.08–3.08	1.96	1.4-2.9	50
Lipids (g)	0.6	0.23–1.02	5.29	2.5-12.7	0.5	0.30–0.90	0.45	0.33–0.67	70
Available carbohydrates(g)	30.4	16.9–37.9	54	45-71	19.7	8.64–35.5	42.9	38.2–47.5	260
Dietary fibre(g)	17.3	12.6–19.9	7.07	1.4-11.5	12.3	10.7–13.9	24.1	-	25
Na (mg)	20	5.5–36.1	6.39	3.4-21.1	22.8	5.62–66.6	6.36	0.1-27.3	2
K (mg)	334	115–768	552.43	71-813	453	216–590	594.39	207-934	3.5
Ca (mg)	111	28.9–237	62.07	1988-12-01	45.3	32.6–67.8	313.95	99-630	800
Mg (mg)	9.7	8.38–10.9	7.72	0.57-60.46	22.6	11.4–29.9	81.53	37-165	300
Fe (mg)	0.9	0.38–1.47	1.65	0.48-2.18	0.8	0.26–1.98	1.45	0.6-2.9	14
Cu (mg)	0.09	0.057–0.208	0.48	0.12-0.76	0,166	0.102-0.360	0,356	0.05-1.03	1,5
Zn (mg)	0.43	0.33–0.76	0.61	0.3-0.94	0,263	0.160–0.529	0,516	0.01-1.14	15
Mn (mg)	0,146	0.037–0.230	2.39	0-7.14	0,117	0.077–0.171	2.39	0,7-6,5	3
P (mg)	32.5	7.4–66.8	314.95	35-472	NA	NA	95.45	49.5-184.7	800
Vitamina A (μg)	26.6	1.5–45	656	270-1043	27	23–37	353.1	195-510	800
Vitamina E (mg)	3.1	0.02–8.93	1.16	-	5.2	5.05–5.41	9.64	5.8-13.4	10
Vitamina C (mg)	185	6–431	NA	NA	10.5	2.00–30.7	402.17	224-555	60
Vitamina B1 (mg)	NA	NA	NA	NA	0.12	-	0,033	0.016-0.05	1,4
Vitamina B2 (mg)	NA	NA	NA	NA	0.31	-	0,278	0.17-0.39	1,6
Vitamina B3 (mg)	1.97	1.28–2.65	NA	NA	0.82	-	2.25	1.3-3.2	18
Vitamina B5 (mg)	NA	NA	NA	NA	NA	NA	1.39	0.8-1.9	6
Vitamina B6 (mg)	NA	NA	NA	NA	0.33	-	0,133	0.08-1.19	2
Ácido fólico (μg)	NA	NA	NA	NA	9.65	-	NA	NA	200
References	[1-9]		[13-21]		[1][2][5][9-12]		[1][22-29]		[30]
References
[1] Barros L, Carvalho AM, Morais JS, Ferreira ICFR (2010) Strawberry-tree, blackthorn and rose fruits: detailed characterisation in nutrients and phytochemicals with antioxidant properties. Food Chem, 120(1):247–254
[2] Ruiz-Rodríguez BM, Morales P, Fernández-Ruiz V, Sánchez-Mata MC, Cámara M, Díez-Marqués C, Pardo-de-Santayana M, Molina M, Tardío J (2011) Valorization of wild strawberry-tree fruits (Arbutus unedo L.) through nutritional assessment and natural production data. Food Res Int, 44(5):1244–1253
[3] Vidrih R, Hribar J, Prgomet Z, Poklar Ulrih N (2013) The physicochemical properties of strawberry tree (Arbutus unedo L.) fruits. Croat J Food Sci Technol, 5(1):29–33
[4] Özcan MM, Haciseferoğullari H (2007) The strawberry (Arbutus unedo L.) fruits: chemical composition, physical properties and mineral contents. J Food Eng, 78:1022–1028
[5] Ganhão R, Estévez M, Kylli P, Heinonen M, Morcuende D (2010) Characterization of selected wild Mediterranean fruits and comparative efficacy as inhibitors of oxidative reactions in emulsified raw pork burger patties. J Agric Food Chem, 58:8854–8861
[6] Pallauf K, Rivas-Gonzalo JC, Del Castillo MD, Cano MP, Pascual-Teresa S (2008) Characterization of the antioxidant composition of strawberry tree (Arbutus unedo L.) fruits. J Food Compos Anal, 21(4):273–281
[7] Alarcão-E-Silva MLCMM, Leitão AEB, Azinheira HG, Leitão MCA (2001) The Arbutus berry: studies on its color and chemical characteristics at two mature stages. J Food Compos Anal, 14:27–35
[8] Morales P, Ferreira IC, Carvalho AM, Fernández-Ruiz V, Sánchez-Mata MC, Cámara M, Morales,R, Tardío J (2013) Wild edible fruits as a potential source of phytochemicals with capacity to inhibit lipid peroxidation. Eur J Lipid Sci, 115(2):176–185
[9] Sánchez-Mata, M. de C.; Tardío, J. (2016). Mediterranean Wild Edible Plants: Ethnobotany and Food Composition Tables; Springer New York.
[10] Doležal M, Velíšek J, Famfulíková P (2001) Chemical composition of less known wild fruits. In: Pfannhauser W, Fenwick GR, Khokhar S (ed.) Biologically-active phytochemicals in food. Analysis, Metabolims, Bioavailability and Function. Royal Society of Chemistry, London, pp 241–244
[11] Marakoğlu T, Arslan D, Özcan M, Haciseferoğullari H (2005) Proximate composition and technological properties of fresh blackthorn (Prunus spinosa L. subsp. dasyphylla (Schur.) Domin) fruits. J Food Eng, 68(2):137–142
[12] Özcan, T. (2008). Some vitamin and organic acid contents in the fruits of Prunus spinosa L. subsp. dasyphylla (Schur) Domin from Europe-in-Turkey. Journal of Biology, 67(2), 105-114.
[13] Castro, L. M. G., Ribeiro, T. B., Machado, M., Alexandre, E. M. C., Saraiva, J. A., & Pintado, M. (2022). Unraveling the Effect of Dehulling Methods on the Nutritional Composition of Acorn Quercus spp. Journal of Food Composition and Analysis, 106, 104354. https://doi.org/10.1016/j.jfca.2021.104354
[14] Akcan, T., Gökçe, R., Asensio, M., Estévez, M., & Morcuende, D. (2017). Acorn (Quercus spp.) as a novel source of oleic acid and tocopherols for livestock and humans: Discrimination of selected species from Mediterranean forest. Journal of Food Science and Technology, 54(10), 3050-3057. https://doi.org/10.1007/s13197-017-2740-3
[15] Tienda-Parrilla, M., López-Hidalgo, C., Sánchez-Parra, M., Ordóñez-Díaz, J. L., Moreno-Rojas, J. M., Castillejo, M.-Á., Jorrín-Novo, J. V., & Rey, M.-D. (2025). Phytochemical and metabolomics analysis of Quercus ilex acorns reveals substantial intraspecific variation, high nutritional and nutraceutical potential and rich associated microbiome. Future Foods, 12, 100754. https://doi.org/10.101…
[16] Lassoued, R., Abderrabba, M., & Mejri, J. (2022). Comparative chemical composition of two Quercus species seeds growing in Tunisia. South African Journal of Botany, 146, 71-76. https://doi.org/10.1016/j.sajb.2021.10.003
[17] Fernández, I., A. Gómez, P. Moreno, P. Fernández, E. de Pedro, E. Díaz & L. Sánchez (2005) Características de las bellotas de encina (Quercus ilex) en diferentes zonas del Valle de los Pedroches (Córdoba). Inventario bromatológico. In: Producciones agroganaderas: Gestión eficiente y conservación del medio natural, 1. XLV Reunión Científica de la SEEP. Salamanca. p. 383-389.
[18] Martins, R. B., Gouvinhas, I., Nunes, M. C., Ferreira, L. M., Peres, J. A., Raymundo, A., & Barros, A. I. R. N. A. (2022). Acorn flour from holm oak (Quercus rotundifolia): Assessment of nutritional, phenolic, and technological profile. Current Research in Food Science, 5, 2211-2218. https://doi.org/10.1016/j.crfs.2022.11.003
[19] Tizemmour, Z., Mechmeche, M., Messadi, N., Hamdi, M., & Kachouri, F. (2024). Evaluation of the Physicochemical, Nutritional, and Antioxidant Activities of Acorn from Quercus spp.: A Comparative Study Between Algerian and Tunisian Varieties. Chemistry Africa, 7(8), 4273-4284. https://doi.org/10.1007/s42250-024-01050-w
[20] Nieto, R., Rivera, M., Garcı́a, M. A., & Aguilera, J. F. (2002). Amino acid availability and energy value of acorn in the Iberian pig. Livestock Production Science, 77(2), 227-239. https://doi.org/10.1016/S0301-6226(02)00040-4
[21] Silva, S., Costa, E. M., Borges, A., Carvalho, A. P., Monteiro, M. J., & Pintado, M. M. E. (2016). Nutritional characterization of acorn flour (a traditional component of the Mediterranean gastronomical folklore). Journal of Food Measurement and Characterization, 10(3), 584-588. https://doi.org/10.1007/s11694-016-9340-1
[22] Gunaydin, S., & Alibas, I. (2023). The influence of short, medium, and long duration common dehydration methods on total protein, nutrients, vitamins, and carotenoids of rosehip fruit (Rosa canina L.). Journal of Food Composition and Analysis, 124, 105631. https://doi.org/10.1016/j.jfca.2023.105631
[23] Fan, C., Pacier, C., y Martirosyan, D. M. (2014). Rose hip (Rosa canina L): A functional food perspective. Functional Foods in Health and Disease, 4(12), 493-509. https://doi.org/10.31989/ffhd.v4i12.159
[24] Ercisli, S. (2007) Chemical Composition of Fruit in Some Rose (Rosa spp.) Species. Food Chem.,104, 1379–1384, doi:10.1016/J.FOODCHEM.2007.01.053.
[25] Paunović, D., Kalušević, A., Petrović, T., Urošević, T., Djinović, D., Nedović, V., & Popović-Djordjević, J. (2018). Assessment of Chemical and Antioxidant Properties of Fresh and Dried Rosehip (Rosa canina L.). Notulae Botanicae Horti Agrobotanici Cluj-Napoca, 47(1), 108-113. https://doi.org/10.15835/nbha47111221
[26] Popović-Đorđević J, Paunović D, Milić A, Aritonović A, Brčeski I (2018). Mineralni profil šipurka iz centralne Srbije. Zbornik radova XXXII savetovanje agronoma, veterinara, tehnologa i agroekonomista [Mineral Profile of Rose Hip from Central Serbia. Proceedings of the XXXII Consultation of Agronomists, Veterinarians, Technologists and Agroeconomists]. Padinska Skela. Beograd, Srbija pp 179-…
[27] Damascos MA, Arribere M, Svriz M, Bran D (2008). Fruit mineral contents of six wild species of the North Andean Patagonia, Argentina. Biological Trace Element Research 125(1):72-80.
[28] Kazaz, S., Baydar, H., & Erbas, S. (2009). Variations in chemical compositions of Rosa damascena Mill. And Rosa canina L. fruits. Czech Journal of Food Sciences, 27(3), 178-184. https://doi.org/10.17221/5/2009-CJF
[29] Vasilj, V., Brekalo, H., Petrović, D., Šaravanja, P., & Batinić, K. (2024). Chemical composition and mineral content of fresh and dried fruits of the wild rosehip (Rosa canina L.) population. Journal of Central European Agriculture, 25(1), 179-193. https://doi.org/10.5513/JCEA01/25.1.3939
[30] European Food Safety Authority. DRV Finder: Dietary Reference Values for the EU. Retrieved December 7, 2025, from https://multimedia.efsa.europa.eu/drvs/index.htm
